# Supplementary material for: Slow and population specific evolutionary response to a warming environment
Source: Sci Rep. 2023 Jun 15;13:9700. doi: 10.1038/s41598-023-36273-3 (PMC10272154; doi:10.1038/s41598-023-36273-3)
Supplement: Supplementary file 1 — Supplementary Information 1. [file 41598_2023_36273_MOESM1_ESM.xlsx]

## Sheet: Raw data
Fecundity traits and Reproductive success raw data for the Scientific Reports paper "Slow and population specific evolutionary response to a warming environment" - Article DOI: 10.1038/s41598-023-36273-3
AP = Ancestral Population
Block	Rack	Vial	Selection	History	AP	Environment	Age First Reprod	Fecundity	Rep Success	Generation
1	1A	19	C	PT	PT1	C	3	166	0	22
1	1A	37	C	PT	PT1	C	3	168	0	22
1	1A	38	C	NL	NL1	C	9	0	0	22
1	1B	16	C	PT	PT1	C	6	65	0	22
1	1B	42	C	NL	NL1	C	5	95	0	22
2	2A	37	C	PT	PT2	C	9	0	0	22
2	2B	34	C	PT	PT2	C	3	33	0	22
3	3A	2	C	NL	NL3	C	3	170	0	22
3	3A	14	C	NL	NL3	C	9	0	0	22
3	3A	19	C	PT	PT3	C	3	91	0	22
3	3B	18	C	NL	NL3	C	4	141	0	22
3	3B	37	C	NL	NL3	C	3	86	0	39
3	3B	10	C	PT	PT3	C	4	11	1	22
3	3B	42	C	NL	NL3	C	4	25	2	22
3	3A	36	C	NL	NL3	C	4	68	2	39
1	1A	8	C	NL	NL1	C	3	131	4	22
1	1C	15	C	NL	NL1	C	3	82	6	22
1	1C	33	C	NL	NL1	C	3	179	8	22
1	1C	17	C	PT	PT1	C	4	120	9	22
2	2B	4	C	PT	PT2	C	3	105	10	22
1	1A	26	C	NL	NL1	C	3	163	11	22
3	3A	37	C	PT	PT3	C	3	118	11	22
1	1C	9	C	NL	NL1	C	3	142	12	22
2	2B	24	C	NL	NL2	C	3	100	13	22
3	3A	2	C	NL	NL3	C	3	142	13	39
3	3A	32	C	NL	NL3	C	3	150	14	22
1	1A	25	C	PT	PT1	C	3	82	15	22
3	3A	14	C	NL	NL3	C	3	162	15	39
2	2B	22	C	PT	PT2	C	4	110	16	22
2	2C	27	C	NL	NL2	C	2	94	16	22
3	3C	17	C	PT	PT3	C	2	138	16	22
3	3A	25	C	PT	PT3	C	4	85	17	22
1	1C	27	C	NL	NL1	C	5	169	18	22
3	3A	26	C	NL	NL3	C	3	114	18	22
3	3B	16	C	PT	PT3	C	3	105	18	22
3	3B	36	C	NL	NL3	C	3	78	18	22
3	3C	9	C	NL	NL3	C	3	148	18	22
1	1A	7	C	PT	PT1	C	4	82	19	22
2	2C	15	C	NL	NL2	C	3	128	19	22
3	3B	34	C	PT	PT3	C	3	96	19	22
1	1C	3	C	NL	NL1	C	3	160	20	22
3	3A	20	C	NL	NL3	C	3	156	20	22
3	3B	6	C	NL	NL3	C	3	129	20	22
2	2A	24	C	NL	NL2	C	3	57	21	39
2	2A	7	C	PT	PT2	C	3	129	22	22
3	3B	40	C	PT	PT3	C	3	144	23	22
3	3C	11	C	PT	PT3	C	3	141	23	22
3	3B	30	C	NL	NL3	C	3	115	23	39
2	2C	21	C	NL	NL2	C	3	106	24	22
2	2B	28	C	PT	PT2	C	3	120	24	39
3	3B	1	C	NL	NL3	C	3	143	24	39
1	1B	4	C	PT	PT1	C	3	138	25	22
2	2B	31	C	PT	PT2	C	3	149	25	39
3	3B	24	C	NL	NL3	C	4	130	25	22
3	3C	33	C	NL	NL3	C	3	180	25	22
1	1A	12	C	NL	NL1	C	3	143	26	39
1	1B	1	C	NL	NL1	C	4	95	26	39
1	1B	37	C	NL	NL1	C	5	63	26	39
3	3C	27	C	NL	NL3	C	4	117	26	22
1	1A	5	C	PT	PT1	C	4	176	27	39
2	2A	29	C	PT	PT2	C	3	138	27	39
3	3A	1	C	PT	PT3	C	2	148	27	22
3	3A	13	C	PT	PT3	C	3	175	27	22
3	3B	6	C	NL	NL3	C	3	158	27	39
2	2B	30	C	NL	NL2	C	3	138	28	22
3	3A	8	C	NL	NL3	C	3	139	28	22
2	2C	17	C	PT	PT2	C	3	123	29	22
3	3B	22	C	PT	PT3	C	3	79	29	22
3	3C	5	C	PT	PT3	C	3	145	29	22
3	3A	22	C	PT	PT3	C	5	194	29	39
1	1A	13	C	PT	PT1	C	3	152	30	22
2	2B	16	C	PT	PT2	C	4	188	30	22
3	3B	30	C	NL	NL3	C	4	169	30	22
3	3A	10	C	PT	PT3	C	3	130	30	39
3	3A	32	C	NL	NL3	C	3	158	30	39
3	3B	19	C	PT	PT3	C	4	156	30	39
3	3B	43	C	PT	PT3	C	3	147	30	39
1	1A	20	C	NL	NL1	C	4	124	31	39
1	1A	37	C	PT	PT1	C	3	147	31	39
2	2A	17	C	PT	PT2	C	3	169	31	39
2	2A	34	C	PT	PT2	C	3	151	31	39
2	2B	19	C	PT	PT2	C	4	176	31	39
3	3A	25	C	PT	PT3	C	3	173	31	39
3	3A	37	C	PT	PT3	C	3	187	31	39
3	3B	42	C	NL	NL3	C	3	169	31	39
1	1A	32	C	NL	NL1	C	3	155	32	22
1	1B	25	C	NL	NL1	C	4	143	32	39
2	2B	6	C	NL	NL2	C	3	111	32	22
2	2B	30	C	NL	NL2	C	3	213	32	39
3	3A	7	C	PT	PT3	C	2	137	32	22
3	3C	3	C	NL	NL3	C	2	176	32	22
3	3A	48	C	NL	NL3	C	3	177	32	39
1	1A	14	C	NL	NL1	C	3	134	33	22
1	1B	40	C	PT	PT1	C	3	147	33	22
1	1B	16	C	PT	PT1	C	3	150	33	39
2	2A	13	C	PT	PT2	C	2	165	33	22
2	2A	32	C	NL	NL2	C	3	135	33	22
2	2A	12	C	NL	NL2	C	3	136	33	39
3	3A	31	C	PT	PT3	C	3	157	33	22
3	3B	4	C	PT	PT3	C	3	143	33	22
3	3A	20	C	NL	NL3	C	3	158	33	39
3	3B	18	C	NL	NL3	C	3	125	33	39
1	1C	21	C	NL	NL1	C	2	174	34	22
1	1C	29	C	PT	PT1	C	3	151	34	22
1	1A	22	C	PT	PT1	C	3	169	34	39
1	1A	36	C	NL	NL1	C	3	142	34	39
2	2A	20	C	NL	NL2	C	3	144	34	39
2	2A	22	C	PT	PT2	C	3	159	34	39
2	2B	25	C	NL	NL2	C	2	151	34	39
3	3C	15	C	NL	NL3	C	3	140	34	22
3	3A	46	C	PT	PT3	C	3	146	34	39
3	3B	40	C	PT	PT3	C	3	160	34	39
1	1A	44	C	NL	NL1	C	3	168	35	39
1	1A	48	C	NL	NL1	C	3	153	35	39
2	2B	40	C	PT	PT2	C	3	183	35	22
3	3A	8	C	NL	NL3	C	3	154	35	39
3	3A	38	C	NL	NL3	C	3	169	35	39
3	3B	4	C	PT	PT3	C	3	151	35	39
1	1A	14	C	NL	NL1	C	3	142	36	39
1	1A	38	C	NL	NL1	C	3	145	36	39
1	1B	4	C	PT	PT1	C	3	174	36	39
1	1B	31	C	PT	PT1	C	3	166	36	39
2	2A	20	C	NL	NL2	C	3	150	36	22
2	2A	31	C	PT	PT2	C	3	150	36	22
2	2C	9	C	NL	NL2	C	3	141	36	22
2	2A	41	C	PT	PT2	C	3	149	36	39
3	3C	21	C	NL	NL3	C	3	117	36	22
3	3A	5	C	PT	PT3	C	3	173	36	39
1	1B	12	C	NL	NL1	C	4	135	37	22
1	1B	24	C	NL	NL1	C	3	146	37	22
1	1A	26	C	NL	NL1	C	3	180	37	39
2	2A	8	C	NL	NL2	C	3	133	37	22
3	3B	28	C	PT	PT3	C	3	138	37	22
3	3A	44	C	NL	NL3	C	3	143	37	39
1	1B	34	C	PT	PT1	C	3	144	38	22
1	1A	8	C	NL	NL1	C	4	139	38	39
1	1B	13	C	NL	NL1	C	3	142	38	39
1	1B	43	C	PT	PT1	C	3	121	38	39
2	2B	42	C	NL	NL2	C	3	181	38	22
2	2C	3	C	NL	NL2	C	4	139	38	22
2	2B	6	C	NL	NL2	C	3	172	38	39
2	2B	13	C	NL	NL2	C	3	208	38	39
3	3C	29	C	PT	PT3	C	3	165	38	22
3	3A	17	C	PT	PT3	C	4	163	38	39
3	3B	7	C	PT	PT3	C	3	138	38	39
3	3B	25	C	NL	NL3	C	4	155	38	39
3	3B	28	C	PT	PT3	C	3	161	38	39
1	1C	11	C	PT	PT1	C	4	204	39	22
1	1A	24	C	NL	NL1	C	4	154	39	39
1	1A	32	C	NL	NL1	C	4	179	39	39
2	2A	26	C	NL	NL2	C	3	160	39	22
2	2C	29	C	PT	PT2	C	3	116	39	22
2	2A	13	C	PT	PT2	C	3	157	39	39
3	3A	24	C	NL	NL3	C	3	142	39	39
3	3A	29	C	PT	PT3	C	3	195	39	39
1	1A	25	C	PT	PT1	C	3	188	40	39
1	1A	41	C	PT	PT1	C	4	164	40	39
2	2B	10	C	PT	PT2	C	3	161	40	22
2	2B	36	C	NL	NL2	C	3	159	40	22
2	2C	23	C	PT	PT2	C	3	169	40	22
3	3A	41	C	PT	PT3	C	3	166	40	39
1	1C	23	C	PT	PT1	C	3	169	41	22
1	1B	6	C	NL	NL1	C	3	164	41	39
1	1B	28	C	PT	PT1	C	3	179	41	39
1	1B	30	C	NL	NL1	C	4	188	41	39
2	2C	33	C	NL	NL2	C	3	168	41	22
2	2A	38	C	NL	NL2	C	3	206	41	39
3	3A	13	C	PT	PT3	C	3	168	41	39
1	1A	31	C	PT	PT1	C	4	164	42	22
1	1B	18	C	NL	NL1	C	3	170	42	22
1	1A	46	C	PT	PT1	C	3	184	42	39
1	1B	18	C	NL	NL1	C	3	179	42	39
1	1B	40	C	PT	PT1	C	3	176	42	39
2	2A	25	C	PT	PT2	C	3	170	42	22
2	2A	38	C	NL	NL2	C	3	157	42	22
2	2B	28	C	PT	PT2	C	4	120	42	22
2	2C	35	C	PT	PT2	C	2	176	42	22
2	2A	25	C	PT	PT2	C	4	172	42	39
2	2A	32	C	NL	NL2	C	3	197	42	39
2	2B	7	C	PT	PT2	C	3	156	42	39
1	1B	36	C	NL	NL1	C	5	160	43	22
2	2C	11	C	PT	PT2	C	2	189	43	22
2	2A	1	C	PT	PT2	C	3	190	43	39
2	2A	10	C	PT	PT2	C	3	172	43	39
2	2A	44	C	NL	NL2	C	3	162	43	39
2	2B	18	C	NL	NL2	C	3	189	43	39
2	2B	37	C	NL	NL2	C	2	180	43	39
1	1B	6	C	NL	NL1	C	5	195	44	22
2	2A	48	C	NL	NL2	C	3	190	44	39
2	2B	1	C	NL	NL2	C	3	174	44	39
3	3A	1	C	PT	PT3	C	3	158	44	39
1	1B	30	C	NL	NL1	C	3	154	45	22
1	1A	2	C	NL	NL1	C	4	190	45	39
2	2A	37	C	PT	PT2	C	4	192	45	39
2	2B	42	C	NL	NL2	C	3	172	45	39
3	3A	38	C	NL	NL3	C	8	58	45	22
3	3C	23	C	PT	PT3	C	3	172	45	22
3	3B	16	C	PT	PT3	C	3	175	45	39
1	1B	10	C	PT	PT1	C	4	139	46	22
1	1B	28	C	PT	PT1	C	4	151	46	22
2	2A	2	C	NL	NL2	C	2	185	46	22
2	2A	2	C	NL	NL2	C	5	147	46	39
2	2A	14	C	NL	NL2	C	3	167	46	39
3	3A	26	C	NL	NL3	C	3	196	46	39
3	3B	13	C	NL	NL3	C	4	179	46	39
1	1B	19	C	PT	PT1	C	5	176	47	39
1	1B	42	C	NL	NL1	C	4	192	47	39
2	2A	19	C	PT	PT2	C	3	175	47	22
2	2B	18	C	NL	NL2	C	3	167	47	22
2	2A	8	C	NL	NL2	C	2	211	47	39
2	2A	36	C	NL	NL2	C	3	145	47	39
1	1A	20	C	NL	NL1	C	3	166	48	22
1	1A	17	C	PT	PT1	C	3	175	48	39
2	2B	12	C	NL	NL2	C	3	173	48	22
2	2B	43	C	PT	PT2	C	4	167	48	39
2	2A	5	C	PT	PT2	C	3	221	49	39
3	3C	35	C	PT	PT3	C	2	193	49	22
1	1C	5	C	PT	PT1	C	3	162	50	22
1	1A	1	C	PT	PT1	C	3	156	51	22
1	1A	2	C	NL	NL1	C	3	157	51	22
1	1B	7	C	PT	PT1	C	3	180	53	39
2	2B	16	C	PT	PT2	C	3	162	53	39
1	1A	10	C	PT	PT1	C	3	204	54	39
2	2A	1	C	PT	PT2	C	3	152	54	22
2	2C	5	C	PT	PT2	C	3	196	54	22
1	1C	35	C	PT	PT1	C	4	167	55	22
1	1A	29	C	PT	PT1	C	3	101	56	39
1	1A	34	C	PT	PT1	C	3	192	57	39
3	3A	12	C	NL	NL3	C	3	185	57	39
1	1A	13	C	PT	PT1	C	3	218	62	39
2	2A	14	C	NL	NL2	C	3	206	63	22
1	1B	22	C	PT	PT1	C	3	NA	NA	22
1	1A	1	C	PT	PT1	C	4	45	NA	39
2	2A	26	C	NL	NL2	C	3	NA	NA	39
2	2A	46	C	PT	PT2	C	2	130	NA	39
2	2B	4	C	PT	PT2	C	3	77	NA	39
3	3B	12	C	NL	NL3	C	3	NA	NA	22
3	3A	34	C	PT	PT3	C	3	136	NA	39
1	1A	6	W	NL	NL1	C	4	26	0	22
1	1B	27	W	PT	PT1	C	2	133	0	22
1	1A	6	W	NL	NL1	C	3	107	0	39
2	2C	8	W	NL	NL2	C	4	56	0	22
3	3A	5	W	PT	PT3	C	5	88	0	22
1	1C	20	W	NL	NL1	C	2	174	1	22
1	1A	41	W	PT	PT1	C	3	33	2	22
1	1C	22	W	PT	PT1	C	3	163	3	22
1	1B	14	W	PT	PT1	C	3	49	4	39
2	2A	40	W	NL	NL2	C	3	190	4	39
2	2B	29	W	NL	NL2	C	3	103	4	39
3	3C	4	W	PT	PT3	C	3	32	4	22
1	1B	15	W	PT	PT1	C	2	188	5	22
2	2C	22	W	PT	PT2	C	4	43	5	22
3	3C	20	W	NL	NL3	C	3	68	6	22
1	1C	34	W	PT	PT1	C	3	191	7	22
1	1C	4	W	PT	PT1	C	3	177	8	22
1	1C	14	W	NL	NL1	C	2	148	8	22
1	1A	42	W	NL	NL1	C	3	112	9	22
1	1B	7	W	NL	NL1	C	4	20	9	22
1	1C	32	W	NL	NL1	C	2	178	10	22
1	1A	29	W	PT	PT1	C	3	61	11	22
1	1C	8	W	NL	NL1	C	3	54	11	22
3	3B	27	W	PT	PT3	C	4	97	11	22
1	1A	9	W	PT	PT1	C	3	53	12	39
2	2B	17	W	NL	NL2	C	3	49	12	39
3	3B	31	W	NL	NL3	C	3	99	12	22
1	1C	2	W	NL	NL1	C	3	162	13	22
1	1C	28	W	PT	PT1	C	3	54	15	22
1	1A	40	W	NL	NL1	C	3	102	15	39
2	2B	5	W	NL	NL2	C	3	113	15	39
3	3A	30	W	NL	NL3	C	4	82	15	39
3	3A	3	W	PT	PT3	C	3	95	16	39
1	1A	17	W	PT	PT1	C	4	85	17	22
1	1B	39	W	PT	PT1	C	3	93	17	22
3	3A	16	W	NL	NL3	C	3	174	17	39
3	3B	8	W	PT	PT3	C	3	122	17	39
1	1B	1	W	NL	NL1	C	4	70	18	22
1	1B	3	W	PT	PT1	C	3	129	18	22
2	2B	2	W	PT	PT2	C	3	199	18	39
3	3C	28	W	PT	PT3	C	2	114	18	22
3	3B	20	W	PT	PT3	C	3	106	18	39
1	1B	5	W	NL	NL1	C	3	116	19	39
3	3A	6	W	NL	NL3	C	3	116	19	22
2	2B	15	W	PT	PT2	C	2	61	20	22
2	2B	19	W	NL	NL2	C	2	128	20	22
2	2C	28	W	PT	PT2	C	4	128	20	22
3	3A	41	W	PT	PT3	C	2	122	20	22
3	3B	15	W	PT	PT3	C	3	94	20	22
2	2A	27	W	PT	PT2	C	3	128	21	39
3	3B	1	W	NL	NL3	C	3	89	21	22
3	3A	31	W	PT	PT3	C	3	158	21	39
1	1A	39	W	PT	PT1	C	4	124	22	39
2	2B	31	W	NL	NL2	C	3	146	22	22
3	3A	23	W	PT	PT3	C	3	123	22	22
3	3C	22	W	PT	PT3	C	3	91	22	22
3	3A	9	W	PT	PT3	C	3	118	22	39
1	1C	26	W	NL	NL1	C	2	156	23	22
2	2C	34	W	PT	PT2	C	3	79	23	22
3	3A	42	W	NL	NL3	C	3	139	23	22
3	3B	3	W	PT	PT3	C	4	140	23	22
3	3B	21	W	PT	PT3	C	4	133	23	22
3	3C	32	W	NL	NL3	C	3	102	23	22
3	3B	26	W	PT	PT3	C	4	124	23	39
1	1A	33	W	PT	PT1	C	3	144	24	39
3	3B	39	W	PT	PT3	C	4	117	24	22
3	3B	5	W	NL	NL3	C	3	126	25	39
2	2B	3	W	PT	PT2	C	3	144	26	22
2	2A	9	W	PT	PT2	C	3	120	26	39
3	3C	26	W	NL	NL3	C	3	102	26	22
3	3A	15	W	PT	PT3	C	3	101	26	39
3	3B	17	W	NL	NL3	C	3	148	26	39
1	1B	21	W	PT	PT1	C	3	176	27	22
2	2A	16	W	NL	NL2	C	3	160	27	39
2	2A	19	W	PT	PT2	C	2	132	27	39
3	3B	37	W	NL	NL3	C	3	120	27	22
1	1A	36	W	NL	NL1	C	3	96	28	22
1	1A	19	W	PT	PT1	C	4	108	28	39
2	2B	37	W	NL	NL2	C	3	153	28	22
2	2C	16	W	PT	PT2	C	3	67	28	22
2	2A	4	W	NL	NL2	C	3	173	28	39
3	3A	12	W	NL	NL3	C	3	145	28	22
3	3B	25	W	NL	NL3	C	3	114	28	22
3	3A	27	W	PT	PT3	C	3	176	28	39
3	3B	15	W	NL	NL3	C	3	155	28	39
2	2B	9	W	PT	PT2	C	3	115	29	22
2	2B	39	W	PT	PT2	C	3	161	29	22
3	3C	16	W	PT	PT3	C	4	145	29	22
3	3A	39	W	PT	PT3	C	3	130	29	39
3	3B	2	W	PT	PT3	C	4	153	29	39
1	1A	3	W	PT	PT1	C	2	145	30	39
1	1A	18	W	NL	NL1	C	3	170	30	39
2	2C	26	W	NL	NL2	C	3	143	30	22
3	3A	18	W	NL	NL3	C	3	150	30	22
3	3B	19	W	NL	NL3	C	3	140	30	22
1	1B	33	W	PT	PT1	C	3	152	31	22
3	3A	29	W	PT	PT3	C	3	139	31	22
3	3B	7	W	NL	NL3	C	4	137	31	22
3	3B	29	W	NL	NL3	C	4	135	31	39
1	1A	15	W	PT	PT1	C	4	145	32	39
2	2A	23	W	PT	PT2	C	4	119	32	22
2	2A	39	W	PT	PT2	C	3	151	32	39
3	3A	11	W	PT	PT3	C	3	143	32	22
3	3B	13	W	NL	NL3	C	2	165	32	22
3	3C	34	W	PT	PT3	C	3	152	32	22
3	3A	33	W	PT	PT3	C	4	154	32	39
3	3B	41	W	NL	NL3	C	3	128	32	39
1	1B	19	W	NL	NL1	C	4	160	33	22
1	1B	37	W	NL	NL1	C	3	164	33	22
2	2A	42	W	NL	NL2	C	3	130	33	22
3	3A	43	W	PT	PT3	C	3	168	33	39
1	1B	3	W	NL	NL1	C	4	143	34	39
2	2A	18	W	NL	NL2	C	2	125	34	22
2	2A	30	W	NL	NL2	C	3	152	34	22
2	2B	7	W	NL	NL2	C	3	160	34	22
2	2B	33	W	PT	PT2	C	3	156	34	22
2	2B	38	W	PT	PT2	C	3	165	34	39
3	3A	4	W	NL	NL3	C	4	124	34	39
3	3A	40	W	NL	NL3	C	4	163	34	39
3	3B	32	W	PT	PT3	C	3	156	34	39
1	1A	12	W	NL	NL1	C	3	121	35	22
1	1B	39	W	NL	NL1	C	3	180	35	39
2	2A	21	W	PT	PT2	C	3	138	35	39
3	3C	8	W	NL	NL3	C	3	152	35	22
3	3C	14	W	NL	NL3	C	3	125	35	22
1	1A	7	W	PT	PT1	C	3	145	36	39
1	1A	23	W	NL	NL1	C	3	186	36	39
1	1A	27	W	PT	PT1	C	3	194	36	39
1	1B	41	W	NL	NL1	C	3	150	36	39
2	2A	11	W	PT	PT2	C	2	168	36	22
2	2A	33	W	PT	PT2	C	4	117	36	39
2	2B	20	W	PT	PT2	C	4	216	36	39
2	2B	26	W	PT	PT2	C	2	149	36	39
3	3B	3	W	NL	NL3	C	3	152	36	39
3	3B	44	W	PT	PT3	C	3	112	36	39
1	1B	9	W	PT	PT1	C	3	152	37	22
2	2B	21	W	PT	PT2	C	2	155	37	22
2	2C	32	W	NL	NL2	C	3	160	37	22
2	2B	8	W	PT	PT2	C	3	163	37	39
3	3A	18	W	NL	NL3	C	4	173	37	39
3	3B	27	W	NL	NL3	C	3	171	37	39
1	1A	28	W	NL	NL1	C	3	178	38	39
1	1A	42	W	NL	NL1	C	3	164	38	39
2	2B	41	W	NL	NL2	C	3	141	38	39
3	3A	17	W	PT	PT3	C	3	140	38	22
3	3A	24	W	NL	NL3	C	3	148	38	22
3	3C	2	W	NL	NL3	C	3	162	38	22
3	3A	7	W	PT	PT3	C	4	147	38	39
3	3A	28	W	NL	NL3	C	3	139	38	39
3	3A	35	W	NL	NL3	C	4	158	38	39
1	1B	25	W	NL	NL1	C	3	129	39	22
1	1A	4	W	NL	NL1	C	2	162	39	39
1	1A	16	W	NL	NL1	C	3	164	39	39
1	1B	8	W	PT	PT1	C	3	152	39	39
1	1B	15	W	NL	NL1	C	3	179	39	39
2	2A	24	W	NL	NL2	C	2	139	39	22
2	2B	1	W	NL	NL2	C	2	186	39	22
2	2B	27	W	NL	NL2	C	3	162	39	39
2	2B	32	W	PT	PT2	C	3	157	39	39
2	2B	44	W	PT	PT2	C	3	166	40	39
3	3A	35	W	PT	PT3	C	2	159	40	22
3	3A	42	W	NL	NL3	C	3	174	40	39
3	3A	47	W	NL	NL3	C	4	165	40	39
1	1A	30	W	NL	NL1	C	2	164	41	22
1	1C	16	W	PT	PT1	C	2	161	41	22
1	1A	35	W	NL	NL1	C	3	166	41	39
3	3B	38	W	PT	PT3	C	3	154	41	39
1	1A	43	W	PT	PT1	C	4	168	42	39
1	1B	17	W	NL	NL1	C	3	208	42	39
1	1B	20	W	PT	PT1	C	4	188	42	39
2	2A	29	W	PT	PT2	C	2	153	42	22
2	2B	25	W	NL	NL2	C	3	185	42	22
2	2C	2	W	NL	NL2	C	3	160	42	22
2	2C	14	W	NL	NL2	C	3	159	42	22
2	2A	18	W	NL	NL2	C	2	206	42	39
3	3A	6	W	NL	NL3	C	4	152	42	39
1	1C	10	W	PT	PT1	C	3	170	43	22
2	2A	36	W	NL	NL2	C	3	150	43	22
2	2B	27	W	PT	PT2	C	2	182	43	22
2	2A	30	W	NL	NL2	C	2	117	43	39
2	2B	39	W	NL	NL2	C	3	158	43	39
3	3C	10	W	PT	PT3	C	3	161	43	22
3	3B	39	W	NL	NL3	C	4	153	43	39
2	2A	17	W	PT	PT2	C	2	168	44	22
2	2A	15	W	PT	PT2	C	3	169	44	39
2	2A	43	W	PT	PT2	C	3	160	44	39
2	2B	14	W	PT	PT2	C	4	188	44	39
3	3A	30	W	NL	NL3	C	3	146	44	22
1	1B	29	W	NL	NL1	C	3	165	45	39
2	2B	13	W	NL	NL2	C	3	157	45	22
2	2C	4	W	PT	PT2	C	3	181	45	22
2	2C	10	W	PT	PT2	C	2	178	45	22
2	2A	7	W	PT	PT2	C	3	173	45	39
3	3A	11	W	NL	NL3	C	3	187	45	39
1	1B	31	W	NL	NL1	C	2	193	46	22
2	2A	5	W	PT	PT2	C	2	159	46	22
2	2A	45	W	PT	PT2	C	3	189	46	39
3	3A	23	W	NL	NL3	C	3	199	46	39
1	1B	2	W	PT	PT1	C	3	198	47	39
3	3B	33	W	PT	PT3	C	3	155	47	22
1	1B	13	W	NL	NL1	C	4	152	48	22
1	1A	47	W	NL	NL1	C	3	178	48	39
3	3B	9	W	PT	PT3	C	3	188	48	22
1	1B	32	W	PT	PT1	C	3	203	49	39
2	2A	41	W	PT	PT2	C	3	172	49	22
1	1A	11	W	NL	NL1	C	3	168	50	39
1	1A	21	W	PT	PT1	C	3	223	50	39
1	1B	26	W	PT	PT1	C	3	181	50	39
2	2A	35	W	PT	PT2	C	3	168	50	22
2	2A	3	W	PT	PT2	C	3	167	50	39
2	2B	15	W	NL	NL2	C	4	171	50	39
1	1B	38	W	PT	PT1	C	5	136	51	39
2	2A	11	W	NL	NL2	C	3	192	51	39
2	2A	28	W	NL	NL2	C	3	115	51	39
1	1A	23	W	PT	PT1	C	4	66	52	22
1	1B	27	W	NL	NL1	C	3	76	52	39
2	2A	6	W	NL	NL2	C	3	170	52	22
2	2A	42	W	NL	NL2	C	3	214	52	39
1	1A	24	W	NL	NL1	C	6	78	53	22
1	1B	44	W	PT	PT1	C	3	128	53	39
2	2A	12	W	NL	NL2	C	3	203	53	22
1	1A	31	W	PT	PT1	C	3	188	54	39
2	2A	31	W	PT	PT2	C	3	179	54	39
3	3A	36	W	NL	NL3	C	3	194	54	22
3	3A	19	W	PT	PT3	C	3	198	54	39
3	3A	21	W	PT	PT3	C	4	179	54	39
2	2A	6	W	NL	NL2	C	3	195	59	39
2	2B	3	W	NL	NL2	C	3	186	60	39
2	2A	23	W	NL	NL2	C	3	217	61	39
2	2A	47	W	NL	NL2	C	3	212	62	39
1	1A	11	W	PT	PT1	C	3	172	64	22
1	1A	18	W	NL	NL1	C	4	138	66	22
1	1A	35	W	PT	PT1	C	5	111	73	22
1	1A	5	W	PT	PT1	C	3	NA	NA	22
1	1A	30	W	NL	NL1	C	5	89	NA	39
1	1A	45	W	PT	PT1	C	NA	NA	NA	39
2	2C	20	W	NL	NL2	C	2	NA	NA	22
2	2A	35	W	NL	NL2	C	NA	NA	NA	39
3	3A	45	W	PT	PT3	C	3	61	NA	39
1	1B	18	C	NL	NL1	W	4	61	0	22
1	1B	42	C	NL	NL1	W	4	51	0	22
1	1C	3	C	NL	NL1	W	4	36	0	22
1	1C	33	C	NL	NL1	W	3	64	0	22
1	1C	35	C	PT	PT1	W	3	72	0	22
1	1A	22	C	PT	PT1	W	2	149	0	39
1	1A	29	C	PT	PT1	W	3	155	0	39
1	1A	36	C	NL	NL1	W	4	120	0	39
2	2A	13	C	PT	PT2	W	8	6	0	22
2	2A	20	C	NL	NL2	W	3	8	0	22
2	2B	10	C	PT	PT2	W	3	172	0	22
2	2C	33	C	NL	NL2	W	3	36	0	22
2	2A	22	C	PT	PT2	W	3	118	0	39
2	2A	48	C	NL	NL2	W	3	106	0	39
2	2B	6	C	NL	NL2	W	3	194	0	39
3	3A	1	C	PT	PT3	W	9	0	0	22
3	3A	2	C	NL	NL3	W	5	41	0	22
3	3A	8	C	NL	NL3	W	8	4	0	22
3	3A	14	C	NL	NL3	W	4	128	0	22
3	3C	9	C	NL	NL3	W	9	0	0	22
3	3C	27	C	NL	NL3	W	4	31	0	22
3	3A	5	C	PT	PT3	W	4	115	0	39
3	3A	12	C	NL	NL3	W	3	132	0	39
3	3A	32	C	NL	NL3	W	3	90	0	39
3	3B	40	C	PT	PT3	W	4	8	0	39
3	3B	42	C	NL	NL3	W	2	59	0	39
3	3B	43	C	PT	PT3	W	3	105	0	39
1	1C	11	C	PT	PT1	W	3	82	1	22
1	1C	21	C	NL	NL1	W	4	79	1	22
1	1C	27	C	NL	NL1	W	5	76	1	22
1	1A	5	C	PT	PT1	W	8	5	1	39
1	1A	12	C	NL	NL1	W	4	103	1	39
1	1A	17	C	PT	PT1	W	3	123	1	39
2	2C	17	C	PT	PT2	W	4	140	1	22
2	2A	17	C	PT	PT2	W	7	58	1	39
3	3A	20	C	NL	NL3	W	3	104	1	22
3	3B	36	C	NL	NL3	W	3	43	1	22
3	3C	3	C	NL	NL3	W	3	109	1	22
3	3A	29	C	PT	PT3	W	3	126	1	39
3	3B	13	C	NL	NL3	W	3	73	1	39
1	1A	1	C	PT	PT1	W	3	122	2	39
1	1A	37	C	PT	PT1	W	2	76	2	39
2	2C	5	C	PT	PT2	W	3	138	2	22
2	2B	7	C	PT	PT2	W	8	7	2	39
1	1B	34	C	PT	PT1	W	3	34	3	22
1	1C	5	C	PT	PT1	W	4	75	3	22
2	2C	27	C	NL	NL2	W	3	65	3	22
2	2A	12	C	NL	NL2	W	3	35	3	39
3	3B	10	C	PT	PT3	W	7	32	3	22
1	1B	12	C	NL	NL1	W	5	53	4	22
1	1A	20	C	NL	NL1	W	4	149	4	39
2	2B	18	C	NL	NL2	W	3	134	4	22
3	3B	6	C	NL	NL3	W	4	134	4	22
3	3B	18	C	NL	NL3	W	3	115	4	22
3	3B	34	C	PT	PT3	W	6	34	4	22
3	3A	14	C	NL	NL3	W	3	183	4	39
1	1B	16	C	PT	PT1	W	4	76	5	39
2	2B	42	C	NL	NL2	W	3	108	5	39
3	3A	26	C	NL	NL3	W	3	115	5	22
3	3B	12	C	NL	NL3	W	4	20	5	22
3	3B	28	C	PT	PT3	W	3	22	5	22
3	3A	1	C	PT	PT3	W	5	55	5	39
1	1C	23	C	PT	PT1	W	4	134	6	22
3	3A	13	C	PT	PT3	W	5	104	6	22
3	3B	30	C	NL	NL3	W	3	132	6	22
3	3A	17	C	PT	PT3	W	6	11	6	39
2	2B	24	C	NL	NL2	W	3	126	7	22
2	2A	14	C	NL	NL2	W	3	85	7	39
2	2B	18	C	NL	NL2	W	4	102	7	39
3	3A	38	C	NL	NL3	W	3	131	7	22
3	3C	5	C	PT	PT3	W	3	137	7	22
3	3B	31	C	PT	PT3	W	3	131	7	39
1	1B	25	C	NL	NL1	W	3	194	8	39
2	2A	44	C	NL	NL2	W	3	125	8	39
3	3B	4	C	PT	PT3	W	3	110	8	22
3	3A	10	C	PT	PT3	W	4	69	8	39
3	3A	24	C	NL	NL3	W	3	122	8	39
1	1B	40	C	PT	PT1	W	4	133	9	22
3	3B	16	C	PT	PT3	W	3	113	9	22
3	3B	22	C	PT	PT3	W	4	152	9	22
3	3C	21	C	NL	NL3	W	4	90	9	22
1	1A	13	C	PT	PT1	W	4	114	10	39
2	2B	4	C	PT	PT2	W	3	134	10	22
2	2B	36	C	NL	NL2	W	3	160	10	22
2	2C	21	C	NL	NL2	W	4	101	10	22
2	2B	19	C	PT	PT2	W	4	151	10	39
3	3A	37	C	PT	PT3	W	4	90	10	22
3	3B	24	C	NL	NL3	W	3	111	10	22
3	3C	35	C	PT	PT3	W	4	81	10	22
3	3B	30	C	NL	NL3	W	4	117	10	39
1	1B	4	C	PT	PT1	W	4	65	11	22
1	1B	22	C	PT	PT1	W	5	157	11	22
1	1A	32	C	NL	NL1	W	4	115	11	39
2	2A	1	C	PT	PT2	W	4	117	11	22
2	2A	7	C	PT	PT2	W	3	119	11	22
2	2A	5	C	PT	PT2	W	3	70	11	39
2	2A	24	C	NL	NL2	W	4	138	11	39
2	2A	37	C	PT	PT2	W	3	135	11	39
1	1B	30	C	NL	NL1	W	4	158	12	22
1	1C	9	C	NL	NL1	W	3	82	12	22
1	1A	2	C	NL	NL1	W	3	113	12	39
1	1A	24	C	NL	NL1	W	3	95	12	39
1	1B	6	C	NL	NL1	W	4	114	12	39
2	2A	38	C	NL	NL2	W	5	137	12	22
3	3C	23	C	PT	PT3	W	3	96	12	22
3	3B	37	C	NL	NL3	W	3	124	12	39
2	2B	34	C	PT	PT2	W	3	84	13	22
2	2B	40	C	PT	PT2	W	4	89	13	22
2	2C	3	C	NL	NL2	W	4	66	13	22
2	2B	43	C	PT	PT2	W	3	160	13	39
3	3A	31	C	PT	PT3	W	3	119	13	22
3	3A	25	C	PT	PT3	W	4	120	13	39
3	3B	1	C	NL	NL3	W	2	117	13	39
1	1A	8	C	NL	NL1	W	2	148	14	39
2	2B	12	C	NL	NL2	W	3	109	14	22
2	2B	30	C	NL	NL2	W	4	156	14	22
2	2A	20	C	NL	NL2	W	3	103	14	39
3	3B	19	C	PT	PT3	W	4	86	14	39
2	2A	8	C	NL	NL2	W	3	100	15	22
2	2A	25	C	PT	PT2	W	4	143	15	22
2	2A	25	C	PT	PT2	W	3	134	15	39
2	2B	25	C	NL	NL2	W	3	124	15	39
3	3C	15	C	NL	NL3	W	3	125	15	22
3	3A	22	C	PT	PT3	W	4	100	15	39
1	1B	28	C	PT	PT1	W	4	117	16	22
1	1B	36	C	NL	NL1	W	4	115	16	22
2	2A	46	C	PT	PT2	W	3	94	16	39
3	3C	11	C	PT	PT3	W	3	115	16	22
3	3C	17	C	PT	PT3	W	4	89	16	22
1	1B	7	C	PT	PT1	W	4	135	17	39
2	2A	32	C	NL	NL2	W	3	106	17	22
2	2C	23	C	PT	PT2	W	3	117	17	22
3	3B	40	C	PT	PT3	W	3	178	17	22
3	3A	41	C	PT	PT3	W	5	151	17	39
1	1B	10	C	PT	PT1	W	4	108	18	22
1	1C	29	C	PT	PT1	W	3	119	18	22
1	1B	13	C	NL	NL1	W	4	119	18	39
1	1B	37	C	NL	NL1	W	4	114	18	39
2	2A	31	C	PT	PT2	W	3	134	18	22
2	2B	6	C	NL	NL2	W	3	115	18	22
2	2B	16	C	PT	PT2	W	5	124	18	39
3	3A	25	C	PT	PT3	W	4	140	18	22
3	3A	32	C	NL	NL3	W	4	105	18	22
3	3A	48	C	NL	NL3	W	3	146	18	39
2	2C	35	C	PT	PT2	W	3	122	19	22
2	2B	40	C	PT	PT2	W	4	99	19	39
1	1B	6	C	NL	NL1	W	4	81	20	22
1	1A	26	C	NL	NL1	W	5	108	20	39
1	1B	42	C	NL	NL1	W	4	105	20	39
3	3A	8	C	NL	NL3	W	3	101	20	39
3	3A	38	C	NL	NL3	W	2	172	20	39
3	3B	7	C	PT	PT3	W	5	85	20	39
3	3B	25	C	NL	NL3	W	5	113	20	39
1	1A	48	C	NL	NL1	W	3	135	22	39
2	2B	16	C	PT	PT2	W	3	122	22	22
2	2C	15	C	NL	NL2	W	2	122	22	22
2	2B	1	C	NL	NL2	W	3	101	22	39
3	3B	42	C	NL	NL3	W	2	106	22	22
3	3A	2	C	NL	NL3	W	3	130	22	39
1	1B	24	C	NL	NL1	W	3	121	23	22
1	1A	44	C	NL	NL1	W	3	119	23	39
2	2A	19	C	PT	PT2	W	3	125	23	22
2	2A	37	C	PT	PT2	W	3	119	23	22
2	2A	2	C	NL	NL2	W	4	87	23	39
2	2A	13	C	PT	PT2	W	3	115	23	39
2	2A	41	C	PT	PT2	W	2	163	23	39
2	2B	28	C	PT	PT2	W	3	122	23	39
3	3A	7	C	PT	PT3	W	4	139	23	22
3	3A	26	C	NL	NL3	W	2	138	23	39
1	1B	40	C	PT	PT1	W	4	136	24	39
1	1B	43	C	PT	PT1	W	3	137	24	39
3	3A	20	C	NL	NL3	W	2	157	24	39
1	1C	17	C	PT	PT1	W	3	130	25	22
1	1A	14	C	NL	NL1	W	3	141	25	39
2	2B	42	C	NL	NL2	W	3	176	25	22
2	2C	11	C	PT	PT2	W	4	111	25	22
2	2A	36	C	NL	NL2	W	4	137	25	39
3	3A	19	C	PT	PT3	W	3	137	25	22
2	2A	34	C	PT	PT2	W	3	148	26	39
3	3A	34	C	PT	PT3	W	5	118	26	39
3	3A	46	C	PT	PT3	W	5	69	26	39
3	3B	4	C	PT	PT3	W	5	103	26	39
3	3B	28	C	PT	PT3	W	3	147	26	39
1	1B	1	C	NL	NL1	W	4	140	27	39
3	3C	29	C	PT	PT3	W	3	139	27	22
1	1B	16	C	PT	PT1	W	4	66	28	22
1	1C	15	C	NL	NL1	W	3	108	28	22
1	1A	41	C	PT	PT1	W	5	171	28	39
2	2A	32	C	NL	NL2	W	3	162	28	39
2	2C	9	C	NL	NL2	W	3	148	29	22
2	2A	14	C	NL	NL2	W	3	188	30	22
2	2A	10	C	PT	PT2	W	3	107	30	39
1	1A	38	C	NL	NL1	W	3	97	31	39
2	2B	22	C	PT	PT2	W	4	120	31	22
2	2A	38	C	NL	NL2	W	4	150	33	39
2	2A	26	C	NL	NL2	W	4	103	34	39
3	3A	13	C	PT	PT3	W	4	116	34	39
1	1B	4	C	PT	PT1	W	4	92	35	39
1	1B	18	C	NL	NL1	W	4	183	35	39
2	2A	8	C	NL	NL2	W	4	85	35	39
3	3B	16	C	PT	PT3	W	4	137	36	39
3	3A	37	C	PT	PT3	W	3	122	37	39
2	2B	31	C	PT	PT2	W	2	141	40	39
2	2B	13	C	NL	NL2	W	2	140	41	39
2	2A	29	C	PT	PT2	W	2	98	44	39
3	3B	18	C	NL	NL3	W	3	116	46	39
3	3A	44	C	NL	NL3	W	4	154	50	39
1	1B	19	C	PT	PT1	W	3	134	63	39
1	1A	1	C	PT	PT1	W	4	129	NA	22
1	1A	2	C	NL	NL1	W	4	104	NA	22
1	1A	7	C	PT	PT1	W	4	129	NA	22
1	1A	8	C	NL	NL1	W	4	34	NA	22
1	1A	13	C	PT	PT1	W	4	106	NA	22
1	1A	14	C	NL	NL1	W	3	85	NA	22
1	1A	19	C	PT	PT1	W	4	99	NA	22
1	1A	20	C	NL	NL1	W	5	32	NA	22
1	1A	25	C	PT	PT1	W	4	0	NA	22
1	1A	26	C	NL	NL1	W	3	29	NA	22
1	1A	31	C	PT	PT1	W	4	75	NA	22
1	1A	32	C	NL	NL1	W	4	41	NA	22
1	1A	37	C	PT	PT1	W	3	129	NA	22
1	1A	38	C	NL	NL1	W	3	98	NA	22
1	1A	25	C	PT	PT1	W	4	36	NA	39
1	1A	46	C	PT	PT1	W	6	1	NA	39
1	1B	28	C	PT	PT1	W	5	16	NA	39
1	1B	30	C	NL	NL1	W	4	42	NA	39
1	1B	31	C	PT	PT1	W	4	27	NA	39
2	2A	2	C	NL	NL2	W	3	NA	NA	22
2	2A	26	C	NL	NL2	W	NA	NA	NA	22
2	2A	1	C	PT	PT2	W	4	87	NA	39
2	2B	4	C	PT	PT2	W	3	35	NA	39
2	2B	30	C	NL	NL2	W	3	4	NA	39
2	2B	37	C	NL	NL2	W	5	23	NA	39
3	3C	33	C	NL	NL3	W	NA	NA	NA	22
3	3A	36	C	NL	NL3	W	4	10	NA	39
3	3B	6	C	NL	NL3	W	4	0	NA	39
1	1B	13	W	NL	NL1	W	5	75	0	22
1	1B	25	W	NL	NL1	W	4	116	0	22
1	1B	27	W	PT	PT1	W	4	37	0	22
1	1B	37	W	NL	NL1	W	5	140	0	22
1	1B	39	W	PT	PT1	W	4	62	0	22
1	1C	8	W	NL	NL1	W	9	0	0	22
1	1C	10	W	PT	PT1	W	3	78	0	22
1	1C	28	W	PT	PT1	W	3	129	0	22
1	1C	32	W	NL	NL1	W	3	98	0	22
1	1A	21	W	PT	PT1	W	3	176	0	39
1	1A	30	W	NL	NL1	W	4	50	0	39
1	1B	3	W	NL	NL1	W	4	105	0	39
1	1B	29	W	NL	NL1	W	6	21	0	39
1	1B	39	W	NL	NL1	W	3	137	0	39
2	2A	29	W	PT	PT2	W	5	27	0	22
2	2A	35	W	PT	PT2	W	3	131	0	22
2	2B	7	W	NL	NL2	W	3	144	0	22
2	2B	15	W	PT	PT2	W	3	58	0	22
2	2B	33	W	PT	PT2	W	3	118	0	22
2	2C	20	W	NL	NL2	W	6	7	0	22
2	2B	26	W	PT	PT2	W	3	85	0	39
3	3A	17	W	PT	PT3	W	9	0	0	22
3	3A	23	W	PT	PT3	W	8	23	0	22
3	3A	30	W	NL	NL3	W	3	20	0	22
3	3B	1	W	NL	NL3	W	4	74	0	22
3	3B	3	W	PT	PT3	W	4	115	0	22
3	3A	31	W	PT	PT3	W	4	107	0	39
3	3A	35	W	NL	NL3	W	8	68	0	39
3	3B	2	W	PT	PT3	W	6	25	0	39
3	3B	8	W	PT	PT3	W	3	97	0	39
1	1C	2	W	NL	NL1	W	3	95	1	22
1	1A	40	W	NL	NL1	W	4	62	1	39
2	2C	4	W	PT	PT2	W	3	49	1	22
1	1B	3	W	PT	PT1	W	3	135	2	22
1	1B	15	W	PT	PT1	W	4	89	2	22
1	1C	4	W	PT	PT1	W	3	66	2	22
1	1A	47	W	NL	NL1	W	3	120	2	39
1	1B	44	W	PT	PT1	W	3	10	2	39
2	2A	36	W	NL	NL2	W	3	100	2	22
2	2B	31	W	NL	NL2	W	3	33	2	22
1	1A	19	W	PT	PT1	W	3	48	3	39
3	3B	39	W	PT	PT3	W	3	108	3	22
3	3C	4	W	PT	PT3	W	4	110	3	22
3	3C	16	W	PT	PT3	W	3	81	3	22
1	1C	22	W	PT	PT1	W	3	32	4	22
3	3A	6	W	NL	NL3	W	2	73	4	22
3	3B	19	W	NL	NL3	W	3	92	4	22
3	3B	5	W	NL	NL3	W	4	160	4	39
3	3B	27	W	NL	NL3	W	4	77	4	39
1	1C	14	W	NL	NL1	W	3	78	5	22
1	1A	7	W	PT	PT1	W	3	15	5	39
1	1A	16	W	NL	NL1	W	2	98	5	39
1	1A	18	W	NL	NL1	W	4	25	5	39
3	3A	5	W	PT	PT3	W	4	84	5	22
3	3C	22	W	PT	PT3	W	4	97	5	22
3	3C	28	W	PT	PT3	W	3	98	5	22
3	3A	16	W	NL	NL3	W	2	122	5	39
3	3B	39	W	NL	NL3	W	3	110	5	39
1	1A	4	W	NL	NL1	W	3	104	6	39
2	2A	5	W	PT	PT2	W	3	91	6	22
2	2A	30	W	NL	NL2	W	4	97	6	22
2	2B	37	W	NL	NL2	W	3	108	6	22
2	2C	26	W	NL	NL2	W	3	130	6	22
2	2B	19	W	NL	NL2	W	3	92	7	22
2	2A	18	W	NL	NL2	W	3	110	7	39
3	3B	31	W	NL	NL3	W	4	46	7	22
3	3C	26	W	NL	NL3	W	3	47	7	22
3	3C	32	W	NL	NL3	W	3	110	7	22
3	3B	3	W	NL	NL3	W	3	82	7	39
1	1B	14	W	PT	PT1	W	3	141	8	39
3	3A	24	W	NL	NL3	W	3	134	8	22
3	3A	35	W	PT	PT3	W	4	109	8	22
3	3B	25	W	NL	NL3	W	4	75	8	22
3	3C	8	W	NL	NL3	W	2	88	8	22
1	1C	20	W	NL	NL1	W	4	151	9	22
1	1B	41	W	NL	NL1	W	3	88	9	39
2	2A	11	W	PT	PT2	W	4	103	9	22
2	2A	24	W	NL	NL2	W	3	143	9	22
2	2C	14	W	NL	NL2	W	3	122	9	22
3	3A	42	W	NL	NL3	W	3	139	9	22
3	3B	13	W	NL	NL3	W	3	163	9	22
3	3C	10	W	PT	PT3	W	3	113	9	22
3	3C	20	W	NL	NL3	W	4	113	9	22
3	3A	7	W	PT	PT3	W	4	112	9	39
1	1B	38	W	PT	PT1	W	4	20	10	39
2	2A	42	W	NL	NL2	W	3	140	10	22
2	2A	3	W	PT	PT2	W	3	93	10	39
2	2A	33	W	PT	PT2	W	2	144	10	39
3	3B	21	W	PT	PT3	W	4	92	10	22
3	3B	26	W	PT	PT3	W	3	86	10	39
1	1B	1	W	NL	NL1	W	3	90	11	22
2	2C	32	W	NL	NL2	W	3	83	11	22
2	2A	43	W	PT	PT2	W	3	93	11	39
2	2B	39	W	NL	NL2	W	3	149	11	39
3	3A	12	W	NL	NL3	W	4	119	11	22
3	3B	33	W	PT	PT3	W	3	101	11	22
3	3B	44	W	PT	PT3	W	6	54	11	39
1	1B	19	W	NL	NL1	W	3	133	12	22
1	1A	11	W	NL	NL1	W	4	25	12	39
3	3B	9	W	PT	PT3	W	4	74	12	22
3	3B	15	W	PT	PT3	W	5	80	12	22
3	3B	37	W	NL	NL3	W	4	101	12	22
3	3C	34	W	PT	PT3	W	6	56	12	22
1	1B	31	W	NL	NL1	W	4	96	13	22
3	3B	17	W	NL	NL3	W	3	126	13	39
1	1B	9	W	PT	PT1	W	4	120	14	22
1	1B	33	W	PT	PT1	W	3	149	14	22
2	2A	12	W	NL	NL2	W	3	130	14	22
2	2A	18	W	NL	NL2	W	3	134	14	22
2	2B	3	W	PT	PT2	W	4	97	14	22
2	2B	9	W	PT	PT2	W	3	62	14	22
2	2B	13	W	NL	NL2	W	3	164	14	22
2	2C	34	W	PT	PT2	W	3	111	14	22
3	3A	18	W	NL	NL3	W	3	132	14	22
3	3A	29	W	PT	PT3	W	3	121	14	22
3	3A	11	W	NL	NL3	W	5	80	14	39
3	3B	32	W	PT	PT3	W	4	114	14	39
1	1C	26	W	NL	NL1	W	4	27	15	22
1	1B	17	W	NL	NL1	W	3	79	15	39
2	2B	1	W	NL	NL2	W	4	105	15	22
2	2A	23	W	NL	NL2	W	3	90	15	39
3	3C	14	W	NL	NL3	W	3	85	15	22
1	1A	9	W	PT	PT1	W	2	138	16	39
2	2C	2	W	NL	NL2	W	4	126	16	22
3	3B	27	W	PT	PT3	W	3	88	16	22
3	3A	43	W	PT	PT3	W	4	132	16	39
2	2A	15	W	PT	PT2	W	4	154	17	39
3	3A	28	W	NL	NL3	W	3	121	17	39
1	1B	5	W	NL	NL1	W	3	125	18	39
2	2B	39	W	PT	PT2	W	3	144	18	22
2	2A	7	W	PT	PT2	W	5	69	18	39
2	2B	14	W	PT	PT2	W	3	82	18	39
3	3A	33	W	PT	PT3	W	3	111	18	39
3	3A	39	W	PT	PT3	W	3	133	18	39
3	3B	15	W	NL	NL3	W	3	160	18	39
1	1B	7	W	NL	NL1	W	3	142	19	22
2	2B	27	W	PT	PT2	W	3	117	19	22
2	2A	28	W	NL	NL2	W	3	139	19	39
2	2A	35	W	NL	NL2	W	2	89	19	39
2	2A	42	W	NL	NL2	W	5	186	19	39
3	3A	23	W	NL	NL3	W	4	165	19	39
3	3B	38	W	PT	PT3	W	5	130	19	39
1	1A	33	W	PT	PT1	W	4	152	20	39
1	1A	45	W	PT	PT1	W	2	65	20	39
2	2C	28	W	PT	PT2	W	4	105	20	22
3	3C	2	W	NL	NL3	W	3	137	20	22
1	1A	6	W	NL	NL1	W	3	104	21	39
2	2A	6	W	NL	NL2	W	3	92	21	39
2	2B	27	W	NL	NL2	W	3	76	21	39
3	3A	36	W	NL	NL3	W	3	128	21	22
3	3A	9	W	PT	PT3	W	3	53	21	39
3	3A	40	W	NL	NL3	W	3	97	21	39
1	1A	27	W	PT	PT1	W	3	170	22	39
1	1B	20	W	PT	PT1	W	3	146	22	39
2	2C	10	W	PT	PT2	W	3	121	22	22
2	2B	2	W	PT	PT2	W	3	133	22	39
2	2A	17	W	PT	PT2	W	3	135	23	22
2	2B	25	W	NL	NL2	W	3	121	23	22
2	2C	16	W	PT	PT2	W	3	141	23	22
2	2A	19	W	PT	PT2	W	3	112	23	39
2	2B	38	W	PT	PT2	W	3	106	23	39
2	2B	44	W	PT	PT2	W	3	101	23	39
3	3A	41	W	PT	PT3	W	3	115	23	22
3	3A	27	W	PT	PT3	W	4	139	23	39
3	3B	41	W	NL	NL3	W	3	165	23	39
1	1C	16	W	PT	PT1	W	3	64	24	22
2	2A	9	W	PT	PT2	W	4	122	24	39
3	3B	14	W	PT	PT3	W	3	143	24	39
3	3B	29	W	NL	NL3	W	4	107	24	39
2	2B	21	W	PT	PT2	W	3	140	25	22
2	2A	27	W	PT	PT2	W	3	115	25	39
2	2A	45	W	PT	PT2	W	3	137	25	39
2	2B	8	W	PT	PT2	W	3	113	25	39
2	2B	41	W	NL	NL2	W	4	130	25	39
3	3A	6	W	NL	NL3	W	4	167	25	39
2	2C	8	W	NL	NL2	W	3	147	26	22
2	2A	39	W	PT	PT2	W	2	171	26	39
2	2B	17	W	NL	NL2	W	3	173	26	39
3	3A	21	W	PT	PT3	W	3	111	26	39
3	3A	45	W	PT	PT3	W	3	117	26	39
1	1A	31	W	PT	PT1	W	3	115	27	39
2	2A	6	W	NL	NL2	W	3	164	27	22
2	2B	3	W	NL	NL2	W	3	130	27	39
2	2B	15	W	NL	NL2	W	3	143	27	39
2	2B	32	W	PT	PT2	W	3	134	27	39
3	3B	7	W	NL	NL3	W	3	117	27	22
3	3A	3	W	PT	PT3	W	5	90	27	39
3	3A	18	W	NL	NL3	W	3	138	27	39
2	2A	41	W	PT	PT2	W	2	128	28	22
3	3A	4	W	NL	NL3	W	3	155	28	39
3	3A	19	W	PT	PT3	W	5	134	29	39
3	3A	47	W	NL	NL3	W	3	145	29	39
3	3A	15	W	PT	PT3	W	4	138	30	39
2	2A	31	W	PT	PT2	W	3	114	31	39
2	2A	40	W	NL	NL2	W	4	131	31	39
3	3A	30	W	NL	NL3	W	3	154	32	39
1	1A	3	W	PT	PT1	W	3	182	33	39
1	1A	43	W	PT	PT1	W	4	157	33	39
2	2A	21	W	PT	PT2	W	2	142	33	39
2	2B	5	W	NL	NL2	W	3	153	33	39
3	3A	42	W	NL	NL3	W	3	145	33	39
1	1A	42	W	NL	NL1	W	3	115	34	39
2	2A	47	W	NL	NL2	W	3	142	34	39
2	2B	29	W	NL	NL2	W	3	91	34	39
1	1B	32	W	PT	PT1	W	3	170	35	39
1	1A	39	W	PT	PT1	W	4	58	36	39
2	2B	20	W	PT	PT2	W	3	122	36	39
1	1A	15	W	PT	PT1	W	2	157	37	39
1	1A	28	W	NL	NL1	W	4	119	38	39
1	1B	26	W	PT	PT1	W	3	161	38	39
2	2A	30	W	NL	NL2	W	3	164	40	39
1	1B	8	W	PT	PT1	W	3	176	43	39
2	2A	16	W	NL	NL2	W	2	157	76	39
1	1A	5	W	PT	PT1	W	4	115	NA	22
1	1A	6	W	NL	NL1	W	4	0	NA	22
1	1A	11	W	PT	PT1	W	4	115	NA	22
1	1A	12	W	NL	NL1	W	4	111	NA	22
1	1A	17	W	PT	PT1	W	4	106	NA	22
1	1A	18	W	NL	NL1	W	3	50	NA	22
1	1A	23	W	PT	PT1	W	5	84	NA	22
1	1A	24	W	NL	NL1	W	9	0	NA	22
1	1A	29	W	PT	PT1	W	3	162	NA	22
1	1A	30	W	NL	NL1	W	3	16	NA	22
1	1A	35	W	PT	PT1	W	3	38	NA	22
1	1A	36	W	NL	NL1	W	8	5	NA	22
1	1A	41	W	PT	PT1	W	4	70	NA	22
1	1A	42	W	NL	NL1	W	4	78	NA	22
1	1B	21	W	PT	PT1	W	5	NA	NA	22
1	1C	34	W	PT	PT1	W	3	NA	NA	22
1	1A	23	W	NL	NL1	W	4	50	NA	39
1	1B	2	W	PT	PT1	W	4	3	NA	39
1	1B	27	W	NL	NL1	W	5	1	NA	39
2	2A	23	W	PT	PT2	W	4	NA	NA	22
2	2C	22	W	PT	PT2	W	3	NA	NA	22
2	2A	11	W	NL	NL2	W	2	0	NA	39
3	3A	11	W	PT	PT3	W	4	NA	NA	22

## Sheet: Raw data (viability)
Jevenile viability raw data for the Scientific Reports paper "Slow and population specific evolutionary response to a warming environment" - Article DOI: 10.1038/s41598-023-36273-3
AP = Ancestral Population ; Viability_T = Arcsine transformed viability (used in the analyses)
Block	Rack	Vial	Selection	History	AP	Environment	F9	Viability	Viability_T	Generation
1	1A	5	C	PT	PT1	W	5	0.2	0.463648	39
2	2B	29	W	NL	NL2	C	5	0.8	1.10715	39
1	1A	18	W	NL	NL1	W	6	0.833333	1.15026	39
3	3A	17	C	PT	PT3	W	6	1	1.5708	39
2	2B	7	C	PT	PT2	W	7	0.285714	0.563943	39
1	1B	44	W	PT	PT1	W	8	0.25	0.523599	39
3	3B	27	W	NL	NL3	W	8	0.5	0.785398	39
1	1A	30	W	NL	NL1	W	10	0	0	39
1	1B	14	W	PT	PT1	C	10	0.4	0.684719	39
3	3A	1	C	PT	PT3	W	10	0.5	0.785398	39
1	1A	17	C	PT	PT1	W	11	0.0909091	0.306277	39
1	1A	9	W	PT	PT1	C	12	1	1.5708	39
2	2A	12	C	NL	NL2	W	13	0.230769	0.501093	39
1	1A	7	W	PT	PT1	W	13	0.384615	0.668964	39
1	1B	41	W	NL	NL1	W	15	0.6	0.886077	39
2	2A	3	W	PT	PT2	W	15	0.666667	0.955317	39
1	1A	36	C	NL	NL1	W	16	0	0	39
2	2B	19	C	PT	PT2	W	16	0.625	0.911738	39
3	3A	30	W	NL	NL3	C	16	0.9375	1.31812	39
1	1B	38	W	PT	PT1	W	17	0.588235	0.874098	39
3	3A	3	W	PT	PT3	C	17	0.941176	1.32582	39
3	3B	8	W	PT	PT3	W	18	0	0	39
1	1B	29	W	NL	NL1	W	19	0	0	39
3	3A	11	W	NL	NL3	W	19	0.736842	1.03213	39
3	3A	14	C	NL	NL3	C	19	0.789474	1.09412	39
3	3B	8	W	PT	PT3	C	19	0.894737	1.24037	39
3	3B	20	W	PT	PT3	C	19	0.947368	1.33932	39
2	2A	22	C	PT	PT2	W	20	0	0	39
3	3B	42	C	NL	NL3	W	20	0	0	39
3	3A	36	C	NL	NL3	C	20	0.1	0.321751	39
3	3B	44	W	PT	PT3	W	20	0.55	0.835482	39
2	2B	5	W	NL	NL2	C	20	0.75	1.0472	39
2	2A	48	C	NL	NL2	W	21	0	0	39
1	1A	11	W	NL	NL1	W	21	0.571429	0.857072	39
2	2A	23	W	NL	NL2	W	21	0.714286	1.00685	39
1	1B	5	W	NL	NL1	C	21	0.904762	1.25707	39
3	3A	46	C	PT	PT3	W	21	1	1.5708	39
3	3B	13	C	NL	NL3	W	22	0.0454545	0.21485	39
2	2A	24	C	NL	NL2	C	22	0.954545	1.35595	39
1	1A	39	W	PT	PT1	C	22	1	1.5708	39
1	1B	37	C	NL	NL1	C	22	1	1.5708	39
3	3B	3	W	NL	NL3	W	23	0.304348	0.584374	39
3	3A	10	C	PT	PT3	W	23	0.347826	0.630771	39
1	1A	32	C	NL	NL1	W	23	0.478261	0.763652	39
2	2A	5	C	PT	PT2	W	23	0.478261	0.763652	39
1	1B	6	C	NL	NL1	W	23	0.521739	0.807144	39
2	2A	27	W	PT	PT2	C	23	0.913043	1.27146	39
3	3B	30	C	NL	NL3	C	23	1	1.5708	39
2	2B	31	C	PT	PT2	C	23	1	1.5708	39
1	1A	6	W	NL	NL1	C	24	0	0	39
1	1B	3	W	NL	NL1	W	24	0	0	39
2	2A	35	W	NL	NL2	W	25	0.76	1.05882	39
3	3B	7	C	PT	PT3	W	25	0.8	1.10715	39
3	3B	26	W	PT	PT3	C	25	0.92	1.28404	39
2	2B	28	C	PT	PT2	C	25	0.96	1.36944	39
3	3B	1	C	NL	NL3	C	25	0.96	1.36944	39
1	1B	16	C	PT	PT1	W	26	0.192308	0.453961	39
1	1A	4	W	NL	NL1	W	26	0.230769	0.501093	39
2	2A	14	C	NL	NL2	W	26	0.269231	0.545534	39
2	2B	1	C	NL	NL2	W	26	0.846154	1.16774	39
3	3B	39	W	NL	NL3	W	27	0.185185	0.44486	39
3	3B	26	W	PT	PT3	W	27	0.37037	0.654271	39
3	3B	19	C	PT	PT3	W	27	0.518519	0.803921	39
3	3B	5	W	NL	NL3	C	27	0.925926	1.29515	39
1	1B	1	C	NL	NL1	C	27	0.962963	1.37714	39
2	2A	19	W	PT	PT2	C	27	1	1.5708	39
2	2B	42	C	NL	NL2	W	28	0.178571	0.436287	39
1	1A	40	W	NL	NL1	C	28	0.535714	0.821143	39
1	1B	37	C	NL	NL1	W	28	0.642857	0.930274	39
1	1A	45	W	PT	PT1	W	28	0.714286	1.00685	39
1	1B	42	C	NL	NL1	W	28	0.714286	1.00685	39
2	2B	27	W	NL	NL2	W	28	0.75	1.0472	39
1	1A	33	W	PT	PT1	C	28	0.857143	1.1832	39
1	1A	19	W	PT	PT1	C	28	1	1.5708	39
2	2A	4	W	NL	NL2	C	28	1	1.5708	39
3	3A	5	C	PT	PT3	W	29	0	0	39
2	2A	37	C	PT	PT2	W	29	0.37931	0.663505	39
3	3B	32	W	PT	PT3	W	29	0.482759	0.768153	39
1	1B	17	W	NL	NL1	W	29	0.517241	0.802643	39
2	2B	14	W	PT	PT2	W	29	0.62069	0.907292	39
3	3B	43	C	PT	PT3	C	29	1	1.5708	39
2	2B	18	C	NL	NL2	W	30	0.233333	0.50413	39
2	2A	43	W	PT	PT2	W	30	0.366667	0.650432	39
2	2B	17	W	NL	NL2	C	30	0.4	0.684719	39
2	2A	20	C	NL	NL2	W	30	0.466667	0.75204	39
2	2A	46	C	PT	PT2	W	30	0.533333	0.818756	39
3	3A	28	W	NL	NL3	W	30	0.566667	0.852264	39
3	3A	9	W	PT	PT3	W	30	0.7	0.991157	39
2	2B	38	W	PT	PT2	W	30	0.766667	1.06667	39
2	2B	44	W	PT	PT2	W	30	0.766667	1.06667	39
2	2A	29	C	PT	PT2	C	30	0.9	1.24905	39
1	1A	19	W	PT	PT1	W	31	0.0967742	0.316335	39
3	3B	17	W	NL	NL3	W	31	0.419355	0.704399	39
2	2B	16	C	PT	PT2	W	31	0.580645	0.866397	39
3	3A	31	W	PT	PT3	C	31	0.677419	0.966769	39
2	2A	6	W	NL	NL2	W	31	0.677419	0.966769	39
2	2B	2	W	PT	PT2	W	31	0.709677	1.00177	39
1	1A	44	C	NL	NL1	W	31	0.741935	1.03793	39
1	1B	43	C	PT	PT1	W	31	0.774194	1.07562	39
2	2A	9	W	PT	PT2	W	31	0.774194	1.07562	39
2	2B	41	W	NL	NL2	W	31	0.806452	1.11526	39
1	1A	12	C	NL	NL1	C	31	0.83871	1.15752	39
3	3A	21	W	PT	PT3	W	31	0.83871	1.15752	39
3	3A	27	W	PT	PT3	C	31	0.903226	1.25446	39
3	3A	22	C	PT	PT3	C	31	0.935484	1.31398	39
3	3A	39	W	PT	PT3	C	31	0.935484	1.31398	39
3	3A	10	C	PT	PT3	C	31	0.967742	1.39021	39
1	1A	29	C	PT	PT1	W	32	0	0	39
3	3A	31	W	PT	PT3	W	32	0	0	39
1	1B	7	C	PT	PT1	W	32	0.53125	0.816669	39
3	3A	40	W	NL	NL3	W	32	0.65625	0.94431	39
2	2A	13	C	PT	PT2	W	32	0.71875	1.01181	39
2	2A	27	W	PT	PT2	W	32	0.78125	1.0841	39
2	2B	32	W	PT	PT2	W	32	0.84375	1.16442	39
3	3A	32	C	NL	NL3	C	32	0.9375	1.31812	39
2	2A	34	C	PT	PT2	C	32	0.96875	1.39309	39
3	3A	25	C	PT	PT3	C	32	0.96875	1.39309	39
3	3A	37	C	PT	PT3	C	32	0.96875	1.39309	39
3	3B	42	C	NL	NL3	C	32	0.96875	1.39309	39
3	3A	48	C	NL	NL3	C	32	1	1.5708	39
3	3A	16	W	NL	NL3	W	33	0.151515	0.399817	39
2	2A	18	W	NL	NL2	W	33	0.212121	0.478633	39
2	2B	39	W	NL	NL2	W	33	0.333333	0.61548	39
1	1B	5	W	NL	NL1	W	33	0.545455	0.830916	39
2	2B	28	C	PT	PT2	W	33	0.69697	0.987855	39
1	1A	3	W	PT	PT1	C	33	0.909091	1.26452	39
3	3B	19	C	PT	PT3	C	33	0.909091	1.26452	39
1	1A	37	C	PT	PT1	C	33	0.939394	1.32206	39
3	3A	20	C	NL	NL3	C	33	1	1.5708	39
3	3A	43	W	PT	PT3	C	33	1	1.5708	39
2	2A	22	C	PT	PT2	C	33	1	1.5708	39
3	3A	40	W	NL	NL3	C	33	1	1.5708	39
1	1A	22	C	PT	PT1	W	34	0	0	39
3	3A	7	W	PT	PT3	W	34	0.264706	0.54042	39
3	3B	30	C	NL	NL3	W	34	0.294118	0.573203	39
3	3A	43	W	PT	PT3	W	34	0.470588	0.755969	39
3	3B	38	W	PT	PT3	W	34	0.558824	0.844358	39
3	3B	29	W	NL	NL3	W	34	0.705882	0.997593	39
2	2A	9	W	PT	PT2	C	34	0.764706	1.06435	39
2	2A	16	W	NL	NL2	C	34	0.794118	1.09984	39
3	3B	15	W	NL	NL3	C	34	0.823529	1.13726	39
1	1A	18	W	NL	NL1	C	34	0.882353	1.22069	39
3	3B	29	W	NL	NL3	C	34	0.911765	1.2692	39
1	1B	25	C	NL	NL1	C	34	0.941176	1.32582	39
3	3A	4	W	NL	NL3	C	34	1	1.5708	39
3	3A	12	C	NL	NL3	W	35	0	0	39
1	1A	37	C	PT	PT1	W	35	0.0571429	0.241383	39
2	2A	44	C	NL	NL2	W	35	0.228571	0.49848	39
2	2A	25	C	PT	PT2	W	35	0.428571	0.713724	39
3	3A	16	W	NL	NL3	C	35	0.485714	0.771111	39
2	2A	15	W	PT	PT2	W	35	0.485714	0.771111	39
1	1B	13	C	NL	NL1	W	35	0.514286	0.799686	39
3	3A	45	W	PT	PT3	W	35	0.742857	1.03899	39
1	1A	5	C	PT	PT1	C	35	0.771429	1.07232	39
1	1B	1	C	NL	NL1	W	35	0.771429	1.07232	39
1	1A	15	W	PT	PT1	C	35	0.914286	1.27367	39
3	3B	41	W	NL	NL3	C	35	0.914286	1.27367	39
1	1A	36	C	NL	NL1	C	35	0.971429	1.40095	39
2	2A	20	C	NL	NL2	C	35	0.971429	1.40095	39
3	3B	40	C	PT	PT3	C	35	0.971429	1.40095	39
2	2A	21	W	PT	PT2	C	35	1	1.5708	39
2	2A	41	C	PT	PT2	C	35	1	1.5708	39
3	3A	32	C	NL	NL3	W	36	0	0	39
3	3B	31	C	PT	PT3	W	36	0.194444	0.456666	39
3	3A	33	W	PT	PT3	W	36	0.5	0.785398	39
3	3A	39	W	PT	PT3	W	36	0.5	0.785398	39
3	3A	15	W	PT	PT3	C	36	0.722222	1.01568	39
3	3B	6	C	NL	NL3	C	36	0.75	1.0472	39
2	2A	10	C	PT	PT2	W	36	0.833333	1.15026	39
2	2B	19	C	PT	PT2	C	36	0.861111	1.1889	39
2	2A	31	W	PT	PT2	W	36	0.861111	1.1889	39
3	3A	33	W	PT	PT3	C	36	0.888889	1.23096	39
3	3B	18	C	NL	NL3	C	36	0.916667	1.27795	39
1	1B	3	W	NL	NL1	C	36	0.944444	1.33286	39
2	2B	25	C	NL	NL2	C	36	0.944444	1.33286	39
3	3B	4	C	PT	PT3	C	36	0.972222	1.40335	39
2	2B	20	W	PT	PT2	C	36	1	1.5708	39
3	3B	3	W	NL	NL3	C	36	1	1.5708	39
3	3B	44	W	PT	PT3	C	36	1	1.5708	39
1	1A	12	C	NL	NL1	W	37	0.027027	0.165149	39
3	3B	5	W	NL	NL3	W	37	0.108108	0.335031	39
1	1A	2	C	NL	NL1	W	37	0.324324	0.605891	39
2	2A	28	W	NL	NL2	W	37	0.513514	0.798913	39
2	2B	40	C	PT	PT2	W	37	0.513514	0.798913	39
1	1A	26	C	NL	NL1	W	37	0.540541	0.825983	39
1	1B	20	W	PT	PT1	W	37	0.594595	0.880566	39
3	3B	2	W	PT	PT3	C	37	0.783784	1.08717	39
2	2A	17	C	PT	PT2	C	37	0.837838	1.15634	39
1	1B	16	C	PT	PT1	C	37	0.891892	1.23577	39
2	2A	12	C	NL	NL2	C	37	0.891892	1.23577	39
3	3B	32	W	PT	PT3	C	37	0.918919	1.28205	39
1	1B	41	W	NL	NL1	C	37	0.972973	1.40565	39
3	3A	24	C	NL	NL3	W	38	0.210526	0.47668	39
2	2A	33	W	PT	PT2	W	38	0.263158	0.538663	39
3	3A	22	C	PT	PT3	W	38	0.394737	0.679342	39
1	1A	9	W	PT	PT1	W	38	0.421053	0.706119	39
3	3B	15	W	NL	NL3	W	38	0.473684	0.75907	39
3	3A	2	C	NL	NL3	W	38	0.578947	0.864677	39
3	3A	27	W	PT	PT3	W	38	0.605263	0.891455	39
3	3A	20	C	NL	NL3	W	38	0.631579	0.918545	39
2	2B	8	W	PT	PT2	W	38	0.657895	0.946042	39
2	2A	34	C	PT	PT2	W	38	0.684211	0.974053	39
1	1A	31	W	PT	PT1	W	38	0.710526	1.0027	39
2	2A	39	W	PT	PT2	C	38	0.842105	1.16216	39
2	2B	38	W	PT	PT2	C	38	0.894737	1.24037	39
1	1A	44	C	NL	NL1	C	38	0.921053	1.28599	39
2	2B	26	W	PT	PT2	C	38	0.947368	1.33932	39
1	1B	43	C	PT	PT1	C	38	1	1.5708	39
2	2B	41	W	NL	NL2	C	38	1	1.5708	39
3	3A	17	C	PT	PT3	C	38	1	1.5708	39
3	3A	28	W	NL	NL3	C	38	1	1.5708	39
3	3B	37	C	NL	NL3	W	39	0.307692	0.588003	39
3	3A	2	C	NL	NL3	C	39	0.333333	0.61548	39
1	1A	8	C	NL	NL1	W	39	0.358974	0.642432	39
1	1A	48	C	NL	NL1	W	39	0.564103	0.849678	39
3	3A	15	W	PT	PT3	W	39	0.769231	1.0697	39
1	1B	39	W	NL	NL1	C	39	0.897436	1.2448	39
1	1A	7	W	PT	PT1	C	39	0.923077	1.28976	39
1	1A	38	C	NL	NL1	C	39	0.923077	1.28976	39
2	2A	33	W	PT	PT2	C	39	0.923077	1.28976	39
3	3A	44	C	NL	NL3	C	39	0.948718	1.34236	39
2	2B	6	C	NL	NL2	C	39	0.974359	1.40998	39
3	3A	7	W	PT	PT3	C	39	0.974359	1.40998	39
3	3B	7	C	PT	PT3	C	39	0.974359	1.40998	39
3	3B	28	C	PT	PT3	C	39	0.974359	1.40998	39
1	1B	8	W	PT	PT1	C	39	1	1.5708	39
1	1B	15	W	NL	NL1	C	39	1	1.5708	39
1	1A	47	W	NL	NL1	W	40	0.05	0.225513	39
1	1B	25	C	NL	NL1	W	40	0.2	0.463648	39
2	2B	43	C	PT	PT2	W	40	0.325	0.606613	39
3	3A	23	W	NL	NL3	W	40	0.475	0.760388	39
3	3A	9	W	PT	PT3	C	40	0.55	0.835482	39
2	2A	19	W	PT	PT2	W	40	0.575	0.860682	39
2	2A	39	W	PT	PT2	W	40	0.65	0.937744	39
3	3B	4	C	PT	PT3	W	40	0.65	0.937744	39
2	2B	3	W	NL	NL2	W	40	0.675	0.964184	39
3	3A	18	W	NL	NL3	W	40	0.675	0.964184	39
2	2A	40	W	NL	NL2	W	40	0.775	1.07658	39
3	3A	46	C	PT	PT3	C	40	0.85	1.1731	39
2	2A	26	C	NL	NL2	W	40	0.85	1.1731	39
1	1A	48	C	NL	NL1	C	40	0.875	1.20943	39
1	1A	14	C	NL	NL1	C	40	0.9	1.24905	39
1	1A	27	W	PT	PT1	C	40	0.9	1.24905	39
1	1B	31	C	PT	PT1	C	40	0.9	1.24905	39
1	1B	13	C	NL	NL1	C	40	0.95	1.34528	39
2	2B	32	W	PT	PT2	C	40	0.975	1.41202	39
2	2B	44	W	PT	PT2	C	40	1	1.5708	39
1	1A	20	C	NL	NL1	W	41	0.097561	0.317663	39
1	1A	13	C	PT	PT1	W	41	0.243902	0.516529	39
2	2B	25	C	NL	NL2	W	41	0.365854	0.649588	39
1	1B	4	C	PT	PT1	C	41	0.878049	1.21406	39
3	3A	18	W	NL	NL3	C	41	0.902439	1.25313	39
3	3B	27	W	NL	NL3	C	41	0.902439	1.25313	39
1	1A	42	W	NL	NL1	C	41	0.926829	1.29688	39
3	3A	42	W	NL	NL3	C	41	0.97561	1.41398	39
3	3A	47	W	NL	NL3	C	41	0.97561	1.41398	39
1	1B	28	C	PT	PT1	C	41	1	1.5708	39
1	1B	40	C	PT	PT1	C	41	1	1.5708	39
1	1B	39	W	NL	NL1	W	42	0	0	39
3	3A	29	C	PT	PT3	W	42	0.0238095	0.154922	39
3	3B	41	W	NL	NL3	W	42	0.547619	0.833089	39
1	1B	40	C	PT	PT1	W	42	0.571429	0.857072	39
3	3B	14	W	PT	PT3	W	42	0.571429	0.857072	39
3	3A	47	W	NL	NL3	W	42	0.690476	0.980811	39
3	3A	30	W	NL	NL3	W	42	0.761905	1.06106	39
2	2A	38	C	NL	NL2	W	42	0.785714	1.08952	39
3	3A	8	C	NL	NL3	C	42	0.833333	1.15026	39
2	2A	8	C	NL	NL2	W	42	0.833333	1.15026	39
1	1A	4	W	NL	NL1	C	42	0.928571	1.30025	39
3	3A	24	C	NL	NL3	C	42	0.928571	1.30025	39
1	1A	25	C	PT	PT1	C	42	0.952381	1.35081	39
1	1A	41	C	PT	PT1	C	42	0.952381	1.35081	39
3	3A	41	C	PT	PT3	C	42	0.952381	1.35081	39
3	3B	39	W	NL	NL3	C	42	1	1.5708	39
1	1A	1	C	PT	PT1	W	43	0.0465116	0.217373	39
1	1B	14	W	PT	PT1	W	43	0.186047	0.445968	39
2	2A	24	C	NL	NL2	W	43	0.255814	0.530287	39
3	3A	48	C	NL	NL3	W	43	0.418605	0.703639	39
1	1A	33	W	PT	PT1	W	43	0.465116	0.750486	39
3	3A	8	C	NL	NL3	W	43	0.465116	0.750486	39
2	2A	2	C	NL	NL2	W	43	0.534884	0.82031	39
3	3A	6	W	NL	NL3	W	43	0.581395	0.867157	39
3	3B	17	W	NL	NL3	C	43	0.604651	0.890829	39
3	3A	4	W	NL	NL3	W	43	0.651163	0.938964	39
1	1A	20	C	NL	NL1	C	43	0.72093	1.01423	39
2	2A	21	W	PT	PT2	W	43	0.767442	1.06758	39
3	3A	42	W	NL	NL3	W	43	0.767442	1.06758	39
2	2B	29	W	NL	NL2	W	43	0.790698	1.09562	39
3	3A	38	C	NL	NL3	C	43	0.813953	1.12483	39
3	3A	37	C	PT	PT3	W	43	0.860465	1.18797	39
1	1A	8	C	NL	NL1	C	43	0.883721	1.22282	39
1	1A	28	W	NL	NL1	C	43	0.883721	1.22282	39
3	3A	35	W	NL	NL3	C	43	0.883721	1.22282	39
3	3B	25	C	NL	NL3	C	43	0.883721	1.22282	39
2	2B	27	W	NL	NL2	C	43	0.906977	1.26086	39
1	1B	6	C	NL	NL1	C	43	0.953488	1.35342	39
2	2A	38	C	NL	NL2	C	43	0.953488	1.35342	39
1	1B	18	C	NL	NL1	C	43	0.976744	1.4177	39
2	2A	10	C	PT	PT2	C	43	1	1.5708	39
2	2A	44	C	NL	NL2	C	43	1	1.5708	39
2	2A	15	W	PT	PT2	C	43	1	1.5708	39
3	3A	41	C	PT	PT3	W	44	0.386364	0.67076	39
2	2A	42	W	NL	NL2	W	44	0.431818	0.717003	39
2	2A	36	C	NL	NL2	W	44	0.568182	0.853793	39
3	3A	3	W	PT	PT3	W	44	0.613636	0.900036	39
1	1A	43	W	PT	PT1	W	44	0.75	1.0472	39
2	2B	5	W	NL	NL2	W	44	0.75	1.0472	39
1	1A	23	W	NL	NL1	C	44	0.818182	1.13029	39
3	3A	5	C	PT	PT3	C	44	0.818182	1.13029	39
1	1A	28	W	NL	NL1	W	44	0.863636	1.19257	39
1	1B	30	C	NL	NL1	C	44	0.931818	1.30662	39
3	3B	38	W	PT	PT3	C	44	0.931818	1.30662	39
2	2A	25	C	PT	PT2	C	44	0.954545	1.35595	39
2	2A	30	W	NL	NL2	C	44	0.977273	1.41946	39
2	2B	18	C	NL	NL2	C	44	0.977273	1.41946	39
3	3B	28	C	PT	PT3	W	45	0.577778	0.863493	39
1	1A	38	C	NL	NL1	W	45	0.688889	0.979096	39
2	2B	20	W	PT	PT2	W	45	0.8	1.10715	39
1	1A	15	W	PT	PT1	W	45	0.822222	1.13555	39
1	1A	24	C	NL	NL1	C	45	0.866667	1.197	39
1	1A	35	W	NL	NL1	C	45	0.911111	1.26805	39
2	2B	7	C	PT	PT2	C	45	0.933333	1.30964	39
2	2A	1	C	PT	PT2	C	45	0.955556	1.35838	39
2	2A	48	C	NL	NL2	C	45	0.977778	1.42117	39
2	2A	37	C	PT	PT2	C	45	1	1.5708	39
3	3B	13	C	NL	NL3	C	45	1	1.5708	39
2	2B	26	W	PT	PT2	W	46	0	0	39
1	1A	24	C	NL	NL1	W	46	0.26087	0.536061	39
2	2B	17	W	NL	NL2	W	46	0.565217	0.850802	39
3	3A	34	C	PT	PT3	W	46	0.565217	0.850802	39
1	1A	41	C	PT	PT1	W	46	0.608696	0.894969	39
1	1A	16	W	NL	NL1	C	46	0.847826	1.17006	39
1	1A	32	C	NL	NL1	C	46	0.847826	1.17006	39
2	2A	13	C	PT	PT2	C	46	0.847826	1.17006	39
2	2B	1	C	NL	NL2	C	46	0.956522	1.36074	39
2	2B	42	C	NL	NL2	C	46	0.978261	1.42281	39
2	2A	14	C	NL	NL2	C	46	1	1.5708	39
3	3A	23	W	NL	NL3	C	46	1	1.5708	39
2	2A	8	C	NL	NL2	C	46	1	1.5708	39
2	2B	6	C	NL	NL2	W	47	0	0	39
2	2A	40	W	NL	NL2	C	47	0.0851064	0.296035	39
3	3A	26	C	NL	NL3	W	47	0.489362	0.774759	39
2	2B	15	W	NL	NL2	W	47	0.574468	0.860144	39
2	2B	8	W	PT	PT2	C	47	0.787234	1.09138	39
1	1B	26	W	PT	PT1	W	47	0.808511	1.11787	39
3	3A	29	C	PT	PT3	C	47	0.829787	1.14552	39
2	2B	37	C	NL	NL2	C	47	0.914894	1.27476	39
2	2B	39	W	NL	NL2	C	47	0.914894	1.27476	39
2	2A	43	W	PT	PT2	C	47	0.93617	1.31538	39
3	3A	1	C	PT	PT3	C	47	0.93617	1.31538	39
1	1B	29	W	NL	NL1	C	47	0.957447	1.36302	39
3	3A	11	W	NL	NL3	C	47	0.957447	1.36302	39
2	2A	2	C	NL	NL2	C	47	0.978723	1.42441	39
2	2A	45	W	PT	PT2	C	47	0.978723	1.42441	39
1	1A	14	C	NL	NL1	W	48	0.520833	0.806238	39
2	2A	47	W	NL	NL2	W	48	0.708333	1.00029	39
1	1A	46	C	PT	PT1	C	48	0.875	1.20943	39
1	1A	2	C	NL	NL1	C	48	0.9375	1.31812	39
1	1B	42	C	NL	NL1	C	48	0.979167	1.42595	39
1	1B	32	W	PT	PT1	C	48	1	1.5708	39
1	1A	6	W	NL	NL1	W	49	0.428571	0.713724	39
2	2A	41	C	PT	PT2	W	49	0.469388	0.754767	39
3	3B	16	C	PT	PT3	W	49	0.734694	1.0297	39
2	2B	31	C	PT	PT2	W	49	0.816327	1.12789	39
1	1A	43	W	PT	PT1	C	49	0.857143	1.1832	39
1	1B	20	W	PT	PT1	C	49	0.857143	1.1832	39
2	2A	32	C	NL	NL2	C	49	0.857143	1.1832	39
1	1A	47	W	NL	NL1	C	49	0.979592	1.42745	39
2	2B	43	C	PT	PT2	C	49	0.979592	1.42745	39
2	2A	3	W	PT	PT2	C	49	1	1.5708	39
2	2A	32	C	NL	NL2	W	50	0.56	0.845543	39
3	3A	13	C	PT	PT3	W	50	0.68	0.969532	39
3	3A	13	C	PT	PT3	C	50	0.82	1.13265	39
3	3A	6	W	NL	NL3	C	50	0.84	1.15928	39
3	3B	16	C	PT	PT3	C	50	0.9	1.24905	39
2	2A	36	C	NL	NL2	C	50	0.94	1.32333	39
1	1A	17	C	PT	PT1	C	50	0.96	1.36944	39
1	1A	3	W	PT	PT1	W	51	0.647059	0.934664	39
1	1A	22	C	PT	PT1	C	51	0.666667	0.955317	39
1	1B	32	W	PT	PT1	W	51	0.686275	0.976275	39
1	1A	39	W	PT	PT1	W	51	0.705882	0.997593	39
2	2A	7	W	PT	PT2	C	51	0.882353	1.22069	39
3	3A	26	C	NL	NL3	C	51	0.901961	1.25233	39
2	2A	28	W	NL	NL2	C	51	1	1.5708	39
3	3A	25	C	PT	PT3	W	52	0.25	0.523599	39
1	1A	27	W	PT	PT1	W	52	0.423077	0.708168	39
2	2A	30	W	NL	NL2	W	52	0.769231	1.0697	39
2	2B	15	W	NL	NL2	C	52	0.961538	1.3734	39
3	3A	19	W	PT	PT3	C	52	1	1.5708	39
1	1A	21	W	PT	PT1	W	53	0	0	39
3	3A	38	C	NL	NL3	W	53	0.377358	0.661492	39
2	2B	13	C	NL	NL2	W	53	0.773585	1.07489	39
1	1B	8	W	PT	PT1	W	53	0.811321	1.12146	39
2	2A	5	C	PT	PT2	C	53	0.924528	1.2925	39
1	1A	11	W	NL	NL1	C	53	0.943396	1.33058	39
1	1B	38	W	PT	PT1	C	53	0.962264	1.3753	39
2	2A	11	W	NL	NL2	C	53	0.962264	1.3753	39
3	3A	14	C	NL	NL3	W	54	0.0740741	0.275643	39
2	2B	2	W	PT	PT2	C	54	0.333333	0.61548	39
2	2B	13	C	NL	NL2	C	54	0.703704	0.995205	39
1	1B	17	W	NL	NL1	C	54	0.777778	1.07991	39
2	2B	14	W	PT	PT2	C	54	0.814815	1.12594	39
1	1B	19	C	PT	PT1	C	54	0.87037	1.20248	39
1	1B	7	C	PT	PT1	C	54	0.981481	1.43429	39
2	2B	30	C	NL	NL2	C	55	0.581818	0.867586	39
1	1B	18	C	NL	NL1	W	55	0.636364	0.923511	39
1	1A	26	C	NL	NL1	C	55	0.672727	0.96176	39
3	3A	19	W	PT	PT3	W	56	0.517857	0.803259	39
2	2A	42	W	NL	NL2	C	56	0.928571	1.30025	39
1	1B	44	W	PT	PT1	C	56	0.946429	1.33722	39
1	1A	10	C	PT	PT1	C	56	0.964286	1.38067	39
2	2A	18	W	NL	NL2	C	57	0.736842	1.03213	39
1	1B	2	W	PT	PT1	C	57	0.824561	1.13861	39
1	1B	26	W	PT	PT1	C	57	0.877193	1.21276	39
1	1A	29	C	PT	PT1	C	57	0.982456	1.43795	39
2	2A	45	W	PT	PT2	W	58	0.431034	0.716212	39
1	1B	4	C	PT	PT1	W	59	0.59322	0.879167	39
2	2B	16	C	PT	PT2	C	59	0.898305	1.24623	39
2	2A	6	W	NL	NL2	C	59	1	1.5708	39
1	1A	21	W	PT	PT1	C	60	0.833333	1.15026	39
1	1A	34	C	PT	PT1	C	60	0.95	1.34528	39
1	1A	31	W	PT	PT1	C	61	0.885246	1.2252	39
3	3A	21	W	PT	PT3	C	61	0.885246	1.2252	39
3	3A	12	C	NL	NL3	C	61	0.934426	1.31184	39
2	2B	3	W	NL	NL2	C	61	0.983607	1.44241	39
3	3B	43	C	PT	PT3	W	62	0	0	39
2	2A	7	W	PT	PT2	W	63	0.285714	0.563943	39
1	1A	16	W	NL	NL1	W	64	0.078125	0.283282	39
2	2A	31	W	PT	PT2	C	64	0.84375	1.16442	39
2	2A	29	C	PT	PT2	W	65	0.676923	0.966238	39
3	3A	44	C	NL	NL3	W	67	0.746269	1.0429	39
2	2A	23	W	NL	NL2	C	67	0.910448	1.26689	39
1	1A	13	C	PT	PT1	C	67	0.925373	1.2941	39
3	3A	35	W	NL	NL3	W	68	0	0	39
1	1B	27	W	NL	NL1	C	68	0.764706	1.06435	39
2	2A	47	W	NL	NL2	C	70	0.885714	1.22594	39
1	1A	42	W	NL	NL1	W	72	0.472222	0.757606	39
1	1B	19	C	PT	PT1	W	77	0.818182	1.13029	39
3	3B	18	C	NL	NL3	W	81	0.567901	0.85351	39
3	3B	25	C	NL	NL3	W	86	0.232558	0.503213	39
3	3B	1	C	NL	NL3	W	87	0.149425	0.396894	39
2	2A	16	W	NL	NL2	W	87	0.873563	1.20726	39
1	1A	1	C	PT	PT1	C	50	1	1.5708	22
1	1A	2	C	NL	NL1	C	47	1	1.5708	22
1	1A	7	C	PT	PT1	C	22	0.863636	1.19257	22
1	1A	8	C	NL	NL1	C	26	0.153846	0.403057	22
1	1A	13	C	PT	PT1	C	37	0.810811	1.1208	22
1	1A	14	C	NL	NL1	C	37	0.891892	1.23577	22
1	1A	19	C	PT	PT1	C	52	0	0	22
1	1A	20	C	NL	NL1	C	51	0.941176	1.32582	22
1	1A	25	C	PT	PT1	C	18	0.833333	1.15026	22
1	1A	26	C	NL	NL1	C	31	0.354839	0.638116	22
1	1A	31	C	PT	PT1	C	54	0.777778	1.07991	22
1	1A	32	C	NL	NL1	C	40	0.8	1.10715	22
1	1A	37	C	PT	PT1	C	60	0	0	22
1	1B	4	C	PT	PT1	C	25	1	1.5708	22
1	1B	6	C	NL	NL1	C	45	0.977778	1.42117	22
1	1B	10	C	PT	PT1	C	43	1	1.5708	22
1	1B	12	C	NL	NL1	C	44	0.840909	1.16052	22
1	1B	16	C	PT	PT1	C	50	0	0	22
1	1B	18	C	NL	NL1	C	44	0.954545	1.35595	22
1	1B	24	C	NL	NL1	C	43	0.860465	1.18797	22
1	1B	28	C	PT	PT1	C	46	1	1.5708	22
1	1B	30	C	NL	NL1	C	48	0.9375	1.31812	22
1	1B	34	C	PT	PT1	C	41	0.926829	1.29688	22
1	1B	36	C	NL	NL1	C	50	0.86	1.1873	22
1	1B	40	C	PT	PT1	C	39	0.846154	1.16774	22
1	1C	3	C	NL	NL1	C	27	0.740741	1.03657	22
1	1C	5	C	PT	PT1	C	60	0.833333	1.15026	22
1	1C	9	C	NL	NL1	C	43	0.27907	0.556562	22
1	1C	11	C	PT	PT1	C	56	0.696429	0.987266	22
1	1C	15	C	NL	NL1	C	21	0.285714	0.563943	22
1	1C	17	C	PT	PT1	C	11	0.818182	1.13029	22
1	1C	21	C	NL	NL1	C	44	0.772727	1.07386	22
1	1C	23	C	PT	PT1	C	47	0.87234	1.20543	22
1	1C	27	C	NL	NL1	C	32	0.5625	0.848062	22
1	1C	29	C	PT	PT1	C	40	0.85	1.1731	22
1	1C	33	C	NL	NL1	C	42	0.190476	0.451633	22
1	1C	35	C	PT	PT1	C	63	0.873016	1.20644	22
2	2A	1	C	PT	PT2	C	41	1	1.5708	22
2	2A	2	C	NL	NL2	C	60	0.766667	1.06667	22
2	2A	7	C	PT	PT2	C	24	0.916667	1.27795	22
2	2A	8	C	NL	NL2	C	40	0.925	1.29339	22
2	2A	13	C	PT	PT2	C	37	0.891892	1.23577	22
2	2A	14	C	NL	NL2	C	67	0.940299	1.32396	22
2	2A	19	C	PT	PT2	C	51	0.921569	1.28694	22
2	2A	20	C	NL	NL2	C	41	0.878049	1.21406	22
2	2A	25	C	PT	PT2	C	44	0.954545	1.35595	22
2	2A	26	C	NL	NL2	C	47	0.829787	1.14552	22
2	2A	31	C	PT	PT2	C	36	1	1.5708	22
2	2A	32	C	NL	NL2	C	35	0.942857	1.32941	22
2	2A	38	C	NL	NL2	C	42	1	1.5708	22
2	2B	4	C	PT	PT2	C	10	1	1.5708	22
2	2B	6	C	NL	NL2	C	34	0.941176	1.32582	22
2	2B	10	C	PT	PT2	C	40	1	1.5708	22
2	2B	12	C	NL	NL2	C	48	1	1.5708	22
2	2B	16	C	PT	PT2	C	31	0.967742	1.39021	22
2	2B	18	C	NL	NL2	C	56	0.839286	1.15831	22
2	2B	22	C	PT	PT2	C	18	0.888889	1.23096	22
2	2B	24	C	NL	NL2	C	13	1	1.5708	22
2	2B	28	C	PT	PT2	C	45	0.933333	1.30964	22
2	2B	30	C	NL	NL2	C	30	0.933333	1.30964	22
2	2B	36	C	NL	NL2	C	42	0.952381	1.35081	22
2	2B	40	C	PT	PT2	C	39	0.897436	1.2448	22
2	2B	42	C	NL	NL2	C	42	0.904762	1.25707	22
2	2C	3	C	NL	NL2	C	39	0.974359	1.40998	22
2	2C	5	C	PT	PT2	C	54	1	1.5708	22
2	2C	9	C	NL	NL2	C	40	0.9	1.24905	22
2	2C	11	C	PT	PT2	C	47	0.914894	1.27476	22
2	2C	15	C	NL	NL2	C	24	0.791667	1.09681	22
2	2C	17	C	PT	PT2	C	33	0.878788	1.21519	22
2	2C	21	C	NL	NL2	C	24	1	1.5708	22
2	2C	23	C	PT	PT2	C	40	1	1.5708	22
2	2C	27	C	NL	NL2	C	18	0.888889	1.23096	22
2	2C	29	C	PT	PT2	C	40	0.975	1.41202	22
2	2C	33	C	NL	NL2	C	45	0.911111	1.26805	22
2	2C	35	C	PT	PT2	C	42	1	1.5708	22
3	3A	1	C	PT	PT3	C	40	0.675	0.964184	22
3	3A	2	C	NL	NL3	C	42	0	0	22
3	3A	7	C	PT	PT3	C	37	0.864865	1.19436	22
3	3A	8	C	NL	NL3	C	31	0.903226	1.25446	22
3	3A	13	C	PT	PT3	C	28	0.964286	1.38067	22
3	3A	20	C	NL	NL3	C	27	0.740741	1.03657	22
3	3A	25	C	PT	PT3	C	21	0.809524	1.11916	22
3	3A	26	C	NL	NL3	C	20	0.9	1.24905	22
3	3A	31	C	PT	PT3	C	36	0.916667	1.27795	22
3	3A	32	C	NL	NL3	C	17	0.823529	1.13726	22
3	3A	37	C	PT	PT3	C	21	0.52381	0.809217	22
3	3A	38	C	NL	NL3	C	58	0.775862	1.07761	22
3	3B	4	C	PT	PT3	C	35	0.942857	1.32941	22
3	3B	6	C	NL	NL3	C	32	0.625	0.911738	22
3	3B	16	C	PT	PT3	C	19	0.947368	1.33932	22
3	3B	18	C	NL	NL3	C	37	0	0	22
3	3B	22	C	PT	PT3	C	33	0.878788	1.21519	22
3	3B	24	C	NL	NL3	C	23	1	1.5708	22
3	3B	28	C	PT	PT3	C	43	0.860465	1.18797	22
3	3B	30	C	NL	NL3	C	56	0.535714	0.821143	22
3	3B	34	C	PT	PT3	C	19	1	1.5708	22
3	3B	36	C	NL	NL3	C	18	1	1.5708	22
3	3B	40	C	PT	PT3	C	32	0.71875	1.01181	22
3	3C	3	C	NL	NL3	C	46	0.695652	0.986422	22
3	3C	5	C	PT	PT3	C	40	0.725	1.01878	22
3	3C	9	C	NL	NL3	C	21	0.857143	1.1832	22
3	3C	11	C	PT	PT3	C	27	0.851852	1.1757	22
3	3C	15	C	NL	NL3	C	36	0.944444	1.33286	22
3	3C	17	C	PT	PT3	C	24	0.666667	0.955317	22
3	3C	21	C	NL	NL3	C	39	0.923077	1.28976	22
3	3C	23	C	PT	PT3	C	50	0.9	1.24905	22
3	3C	27	C	NL	NL3	C	26	1	1.5708	22
3	3C	29	C	PT	PT3	C	47	0.808511	1.11787	22
3	3C	33	C	NL	NL3	C	33	0.757576	1.05599	22
3	3C	35	C	PT	PT3	C	51	0.960784	1.37145	22
1	1A	1	C	PT	PT1	W	75	NA	NA	22
1	1A	2	C	NL	NL1	W	31	NA	NA	22
1	1A	7	C	PT	PT1	W	37	NA	NA	22
1	1A	13	C	PT	PT1	W	39	NA	NA	22
1	1A	14	C	NL	NL1	W	20	NA	NA	22
1	1A	19	C	PT	PT1	W	28	NA	NA	22
1	1A	26	C	NL	NL1	W	7	NA	NA	22
1	1A	31	C	PT	PT1	W	22	NA	NA	22
1	1A	37	C	PT	PT1	W	31	NA	NA	22
1	1A	38	C	NL	NL1	W	42	NA	NA	22
1	1B	4	C	PT	PT1	W	47	0.234043	0.504968	22
1	1B	6	C	NL	NL1	W	37	0.540541	0.825983	22
1	1B	10	C	PT	PT1	W	36	0.5	0.785398	22
1	1B	12	C	NL	NL1	W	15	0.266667	0.542639	22
1	1B	16	C	PT	PT1	W	64	0.4375	0.722734	22
1	1B	22	C	PT	PT1	W	30	0.366667	0.650432	22
1	1B	24	C	NL	NL1	W	33	0.69697	0.987855	22
1	1B	28	C	PT	PT1	W	21	0.761905	1.06106	22
1	1B	30	C	NL	NL1	W	26	0.461538	0.746899	22
1	1B	36	C	NL	NL1	W	28	0.571429	0.857072	22
1	1B	40	C	PT	PT1	W	32	0.28125	0.55899	22
1	1C	5	C	PT	PT1	W	17	0.176471	0.433538	22
1	1C	9	C	NL	NL1	W	23	0.521739	0.807144	22
1	1C	11	C	PT	PT1	W	11	0.0909091	0.306277	22
1	1C	15	C	NL	NL1	W	45	0.622222	0.908872	22
1	1C	17	C	PT	PT1	W	35	0.714286	1.00685	22
1	1C	21	C	NL	NL1	W	15	0.0666667	0.261157	22
1	1C	23	C	PT	PT1	W	31	0.193548	0.455533	22
1	1C	27	C	NL	NL1	W	13	0.0769231	0.281035	22
1	1C	29	C	PT	PT1	W	35	0.514286	0.799686	22
2	2A	1	C	PT	PT2	W	24	0.458333	0.743683	22
2	2A	7	C	PT	PT2	W	18	0.611111	0.897445	22
2	2A	8	C	NL	NL2	W	33	0.454545	0.739881	22
2	2A	13	C	PT	PT2	W	6	0	0	22
2	2A	14	C	NL	NL2	W	45	0.666667	0.955317	22
2	2A	19	C	PT	PT2	W	31	0.741935	1.03793	22
2	2A	20	C	NL	NL2	W	7	0	0	22
2	2A	25	C	PT	PT2	W	31	0.483871	0.769266	22
2	2A	31	C	PT	PT2	W	38	0.473684	0.75907	22
2	2A	32	C	NL	NL2	W	29	0.586207	0.872038	22
2	2A	37	C	PT	PT2	W	34	0.676471	0.965755	22
2	2A	38	C	NL	NL2	W	21	0.571429	0.857072	22
2	2B	4	C	PT	PT2	W	34	0.294118	0.573203	22
2	2B	6	C	NL	NL2	W	26	0.692308	0.982794	22
2	2B	10	C	PT	PT2	W	47	0	0	22
2	2B	12	C	NL	NL2	W	23	0.608696	0.894969	22
2	2B	16	C	PT	PT2	W	34	0.647059	0.934664	22
2	2B	18	C	NL	NL2	W	35	0.114286	0.344857	22
2	2B	22	C	PT	PT2	W	39	0.794872	1.10077	22
2	2B	24	C	NL	NL2	W	27	0.259259	0.534226	22
2	2B	28	C	PT	PT2	W	34	0	0	22
2	2B	30	C	NL	NL2	W	31	0.451613	0.736935	22
2	2B	34	C	PT	PT2	W	21	0.619048	0.9056	22
2	2B	36	C	NL	NL2	W	71	0.140845	0.384713	22
2	2B	40	C	PT	PT2	W	36	0.361111	0.644658	22
2	2B	42	C	NL	NL2	W	40	0.625	0.911738	22
2	2C	3	C	NL	NL2	W	23	0.565217	0.850802	22
2	2C	5	C	PT	PT2	W	38	0.0526316	0.231477	22
2	2C	9	C	NL	NL2	W	42	0.690476	0.980811	22
2	2C	11	C	PT	PT2	W	34	0.735294	1.03038	22
2	2C	15	C	NL	NL2	W	28	0.785714	1.08952	22
2	2C	17	C	PT	PT2	W	33	0.030303	0.174969	22
2	2C	21	C	NL	NL2	W	39	0.25641	0.53097	22
2	2C	23	C	PT	PT2	W	33	0.515152	0.800552	22
2	2C	27	C	NL	NL2	W	6	0.5	0.785398	22
2	2C	29	C	PT	PT2	W	22	0	0	22
2	2C	33	C	NL	NL2	W	12	0	0	22
2	2C	35	C	PT	PT2	W	39	0.487179	0.772576	22
3	3A	2	C	NL	NL3	W	7	0	0	22
3	3A	7	C	PT	PT3	W	39	0.589744	0.875631	22
3	3A	13	C	PT	PT3	W	10	0.6	0.886077	22
3	3A	14	C	NL	NL3	W	32	0	0	22
3	3A	19	C	PT	PT3	W	46	0.543478	0.828931	22
3	3A	20	C	NL	NL3	W	26	0.0384615	0.197396	22
3	3A	25	C	PT	PT3	W	40	0.45	0.735314	22
3	3A	26	C	NL	NL3	W	33	0.151515	0.399817	22
3	3A	31	C	PT	PT3	W	23	0.565217	0.850802	22
3	3A	32	C	NL	NL3	W	32	0.5625	0.848062	22
3	3A	37	C	PT	PT3	W	36	0.277778	0.555121	22
3	3A	38	C	NL	NL3	W	36	0.194444	0.456666	22
3	3B	4	C	PT	PT3	W	17	0.470588	0.755969	22
3	3B	6	C	NL	NL3	W	35	0.114286	0.344857	22
3	3B	10	C	PT	PT3	W	8	0.375	0.659058	22
3	3B	12	C	NL	NL3	W	6	0.833333	1.15026	22
3	3B	16	C	PT	PT3	W	25	0.36	0.643501	22
3	3B	18	C	NL	NL3	W	34	0.117647	0.350106	22
3	3B	22	C	PT	PT3	W	39	0.230769	0.501093	22
3	3B	24	C	NL	NL3	W	33	0.30303	0.582941	22
3	3B	28	C	PT	PT3	W	9	0.555556	0.841069	22
3	3B	30	C	NL	NL3	W	25	0.24	0.511973	22
3	3B	34	C	PT	PT3	W	11	0.363636	0.647285	22
3	3B	36	C	NL	NL3	W	14	0.0714286	0.27055	22
3	3B	40	C	PT	PT3	W	56	0.303571	0.58353	22
3	3B	42	C	NL	NL3	W	31	0.709677	1.00177	22
3	3C	3	C	NL	NL3	W	25	0.04	0.201358	22
3	3C	5	C	PT	PT3	W	35	0.2	0.463648	22
3	3C	11	C	PT	PT3	W	35	0.457143	0.742488	22
3	3C	15	C	NL	NL3	W	26	0.576923	0.862628	22
3	3C	17	C	PT	PT3	W	52	0.307692	0.588003	22
3	3C	21	C	NL	NL3	W	31	0.290323	0.569031	22
3	3C	23	C	PT	PT3	W	32	0.375	0.659058	22
3	3C	27	C	NL	NL3	W	20	0	0	22
3	3C	29	C	PT	PT3	W	35	0.771429	1.07232	22
3	3C	35	C	PT	PT3	W	31	0.322581	0.604027	22
1	1A	11	W	PT	PT1	C	67	0.955224	1.35758	22
1	1A	12	W	NL	NL1	C	37	0.945946	1.33615	22
1	1A	17	W	PT	PT1	C	18	0.944444	1.33286	22
1	1A	18	W	NL	NL1	C	70	0.942857	1.32941	22
1	1A	23	W	PT	PT1	C	50	1	1.5708	22
1	1A	24	W	NL	NL1	C	53	1	1.5708	22
1	1A	29	W	PT	PT1	C	12	0.916667	1.27795	22
1	1A	30	W	NL	NL1	C	46	0.891304	1.23482	22
1	1A	35	W	PT	PT1	C	67	1	1.5708	22
1	1A	36	W	NL	NL1	C	31	0.903226	1.25446	22
1	1A	42	W	NL	NL1	C	25	0.36	0.643501	22
1	1B	1	W	NL	NL1	C	19	0.947368	1.33932	22
1	1B	3	W	PT	PT1	C	20	0.9	1.24905	22
1	1B	7	W	NL	NL1	C	15	0.6	0.886077	22
1	1B	9	W	PT	PT1	C	40	0.925	1.29339	22
1	1B	13	W	NL	NL1	C	55	0.872727	1.20601	22
1	1B	15	W	PT	PT1	C	49	0.102041	0.325137	22
1	1B	19	W	NL	NL1	C	63	0.52381	0.809217	22
1	1B	21	W	PT	PT1	C	63	0.428571	0.713724	22
1	1B	25	W	NL	NL1	C	39	1	1.5708	22
1	1B	31	W	NL	NL1	C	52	0.884615	1.22422	22
1	1B	33	W	PT	PT1	C	31	1	1.5708	22
1	1B	37	W	NL	NL1	C	34	0.970588	1.39845	22
1	1B	39	W	PT	PT1	C	31	0.548387	0.833861	22
1	1C	2	W	NL	NL1	C	42	0.309524	0.589985	22
1	1C	4	W	PT	PT1	C	41	0.195122	0.457522	22
1	1C	8	W	NL	NL1	C	21	0.52381	0.809217	22
1	1C	10	W	PT	PT1	C	52	0.826923	1.14173	22
1	1C	14	W	NL	NL1	C	36	0.222222	0.490883	22
1	1C	16	W	PT	PT1	C	43	0.953488	1.35342	22
1	1C	20	W	NL	NL1	C	42	0.0238095	0.154922	22
1	1C	22	W	PT	PT1	C	45	0.0666667	0.261157	22
1	1C	26	W	NL	NL1	C	35	0.657143	0.94525	22
1	1C	28	W	PT	PT1	C	15	1	1.5708	22
1	1C	32	W	NL	NL1	C	49	0.204082	0.46873	22
1	1C	34	W	PT	PT1	C	56	0.125	0.361367	22
2	2A	5	W	PT	PT2	C	46	1	1.5708	22
2	2A	6	W	NL	NL2	C	52	1	1.5708	22
2	2A	11	W	PT	PT2	C	54	0.666667	0.955317	22
2	2A	12	W	NL	NL2	C	65	0.815385	1.12667	22
2	2A	17	W	PT	PT2	C	50	0.88	1.21705	22
2	2A	18	W	NL	NL2	C	36	0.944444	1.33286	22
2	2A	23	W	PT	PT2	C	32	1	1.5708	22
2	2A	24	W	NL	NL2	C	42	0.928571	1.30025	22
2	2A	29	W	PT	PT2	C	40	1	1.5708	22
2	2A	30	W	NL	NL2	C	39	0.871795	1.20461	22
2	2A	35	W	PT	PT2	C	51	0.980392	1.43031	22
2	2A	36	W	NL	NL2	C	50	0.86	1.1873	22
2	2A	41	W	PT	PT2	C	52	0.942308	1.32823	22
2	2A	42	W	NL	NL2	C	36	0.916667	1.27795	22
2	2B	1	W	NL	NL2	C	41	0.95122	1.3481	22
2	2B	3	W	PT	PT2	C	30	0.866667	1.197	22
2	2B	7	W	NL	NL2	C	33	1	1.5708	22
2	2B	9	W	PT	PT2	C	31	0.935484	1.31398	22
2	2B	13	W	NL	NL2	C	49	0.918367	1.28104	22
2	2B	15	W	PT	PT2	C	23	0.869565	1.20129	22
2	2B	19	W	NL	NL2	C	16	1	1.5708	22
2	2B	21	W	PT	PT2	C	40	0.925	1.29339	22
2	2B	25	W	NL	NL2	C	46	0.913043	1.27146	22
2	2B	27	W	PT	PT2	C	44	0.977273	1.41946	22
2	2B	31	W	NL	NL2	C	22	1	1.5708	22
2	2B	33	W	PT	PT2	C	35	0.971429	1.40095	22
2	2B	37	W	NL	NL2	C	31	0.903226	1.25446	22
2	2B	39	W	PT	PT2	C	31	0.935484	1.31398	22
2	2C	2	W	NL	NL2	C	46	0.913043	1.27146	22
2	2C	4	W	PT	PT2	C	44	1	1.5708	22
2	2C	10	W	PT	PT2	C	46	0.978261	1.42281	22
2	2C	14	W	NL	NL2	C	42	1	1.5708	22
2	2C	16	W	PT	PT2	C	30	0.933333	1.30964	22
2	2C	26	W	NL	NL2	C	31	0.967742	1.39021	22
2	2C	28	W	PT	PT2	C	21	0.952381	1.35081	22
2	2C	32	W	NL	NL2	C	36	1	1.5708	22
2	2C	34	W	PT	PT2	C	26	0.884615	1.22422	22
3	3A	6	W	NL	NL3	C	23	0.826087	1.14062	22
3	3A	11	W	PT	PT3	C	37	0.864865	1.19436	22
3	3A	12	W	NL	NL3	C	30	0.933333	1.30964	22
3	3A	17	W	PT	PT3	C	41	0.926829	1.29688	22
3	3A	18	W	NL	NL3	C	47	0.638298	0.925523	22
3	3A	23	W	PT	PT3	C	28	0.785714	1.08952	22
3	3A	24	W	NL	NL3	C	45	0.844444	1.16538	22
3	3A	29	W	PT	PT3	C	34	0.911765	1.2692	22
3	3A	30	W	NL	NL3	C	44	1	1.5708	22
3	3A	35	W	PT	PT3	C	45	0.888889	1.23096	22
3	3A	36	W	NL	NL3	C	54	1	1.5708	22
3	3A	41	W	PT	PT3	C	28	0.714286	1.00685	22
3	3A	42	W	NL	NL3	C	25	0.92	1.28404	22
3	3B	1	W	NL	NL3	C	24	0.875	1.20943	22
3	3B	3	W	PT	PT3	C	34	0.676471	0.965755	22
3	3B	7	W	NL	NL3	C	33	0.939394	1.32206	22
3	3B	9	W	PT	PT3	C	53	0.90566	1.2586	22
3	3B	13	W	NL	NL3	C	60	0.533333	0.818756	22
3	3B	15	W	PT	PT3	C	21	0.952381	1.35081	22
3	3B	19	W	NL	NL3	C	32	0.9375	1.31812	22
3	3B	21	W	PT	PT3	C	25	0.92	1.28404	22
3	3B	25	W	NL	NL3	C	28	1	1.5708	22
3	3B	27	W	PT	PT3	C	18	0.611111	0.897445	22
3	3B	31	W	NL	NL3	C	12	1	1.5708	22
3	3B	33	W	PT	PT3	C	49	0.959184	1.36737	22
3	3B	37	W	NL	NL3	C	30	0.9	1.24905	22
3	3B	39	W	PT	PT3	C	26	0.923077	1.28976	22
3	3C	2	W	NL	NL3	C	49	0.77551	1.07719	22
3	3C	4	W	PT	PT3	C	5	0.8	1.10715	22
3	3C	8	W	NL	NL3	C	37	0.945946	1.33615	22
3	3C	10	W	PT	PT3	C	44	0.977273	1.41946	22
3	3C	14	W	NL	NL3	C	36	0.972222	1.40335	22
3	3C	16	W	PT	PT3	C	33	0.878788	1.21519	22
3	3C	20	W	NL	NL3	C	6	1	1.5708	22
3	3C	22	W	PT	PT3	C	25	0.88	1.21705	22
3	3C	26	W	NL	NL3	C	27	0.962963	1.37714	22
3	3C	28	W	PT	PT3	C	27	0.666667	0.955317	22
3	3C	32	W	NL	NL3	C	28	0.821429	1.13451	22
3	3C	34	W	PT	PT3	C	37	0.864865	1.19436	22
1	1A	5	W	PT	PT1	W	35	NA	NA	22
1	1A	11	W	PT	PT1	W	23	NA	NA	22
1	1A	12	W	NL	NL1	W	24	NA	NA	22
1	1A	17	W	PT	PT1	W	28	NA	NA	22
1	1A	18	W	NL	NL1	W	6	NA	NA	22
1	1A	23	W	PT	PT1	W	19	NA	NA	22
1	1A	29	W	PT	PT1	W	45	NA	NA	22
1	1A	30	W	NL	NL1	W	14	NA	NA	22
1	1A	36	W	NL	NL1	W	5	NA	NA	22
1	1A	41	W	PT	PT1	W	23	NA	NA	22
1	1A	42	W	NL	NL1	W	24	NA	NA	22
1	1B	1	W	NL	NL1	W	21	0.52381	0.809217	22
1	1B	3	W	PT	PT1	W	33	0.0606061	0.24874	22
1	1B	7	W	NL	NL1	W	36	0.527778	0.81319	22
1	1B	9	W	PT	PT1	W	35	0.4	0.684719	22
1	1B	15	W	PT	PT1	W	23	0.0869565	0.299334	22
1	1B	19	W	NL	NL1	W	39	0.307692	0.588003	22
1	1B	25	W	NL	NL1	W	51	0	0	22
1	1B	27	W	PT	PT1	W	7	0	0	22
1	1B	31	W	NL	NL1	W	27	0.481481	0.766875	22
1	1B	33	W	PT	PT1	W	39	0.358974	0.642432	22
1	1B	37	W	NL	NL1	W	39	0	0	22
1	1C	2	W	NL	NL1	W	29	0.0344828	0.186779	22
1	1C	4	W	PT	PT1	W	11	0.181818	0.440511	22
1	1C	10	W	PT	PT1	W	13	0	0	22
1	1C	14	W	NL	NL1	W	39	0.128205	0.366187	22
1	1C	16	W	PT	PT1	W	31	0.774194	1.07562	22
1	1C	20	W	NL	NL1	W	26	0.346154	0.629015	22
1	1C	26	W	NL	NL1	W	9	1	1.5708	22
1	1C	28	W	PT	PT1	W	29	0	0	22
1	1C	32	W	NL	NL1	W	20	0	0	22
2	2A	5	W	PT	PT2	W	32	0.1875	0.447832	22
2	2A	6	W	NL	NL2	W	41	0.658537	0.946719	22
2	2A	11	W	PT	PT2	W	33	0.272727	0.549467	22
2	2A	12	W	NL	NL2	W	31	0.451613	0.736935	22
2	2A	17	W	PT	PT2	W	33	0.69697	0.987855	22
2	2A	18	W	NL	NL2	W	33	0.424242	0.709348	22
2	2A	24	W	NL	NL2	W	44	0.204545	0.469306	22
2	2A	29	W	PT	PT2	W	11	0	0	22
2	2A	30	W	NL	NL2	W	33	0.181818	0.440511	22
2	2A	35	W	PT	PT2	W	21	0	0	22
2	2A	36	W	NL	NL2	W	14	0.142857	0.387597	22
2	2A	41	W	PT	PT2	W	31	0.903226	1.25446	22
2	2A	42	W	NL	NL2	W	37	0.27027	0.546705	22
2	2B	1	W	NL	NL2	W	23	0.652174	0.940025	22
2	2B	3	W	PT	PT2	W	28	0.5	0.785398	22
2	2B	7	W	NL	NL2	W	80	0	0	22
2	2B	9	W	PT	PT2	W	17	0.823529	1.13726	22
2	2B	13	W	NL	NL2	W	41	0.341463	0.624077	22
2	2B	19	W	NL	NL2	W	11	0.636364	0.923511	22
2	2B	21	W	PT	PT2	W	32	0.78125	1.0841	22
2	2B	25	W	NL	NL2	W	39	0.589744	0.875631	22
2	2B	27	W	PT	PT2	W	26	0.730769	1.02526	22
2	2B	31	W	NL	NL2	W	7	0.285714	0.563943	22
2	2B	33	W	PT	PT2	W	26	0	0	22
2	2B	37	W	NL	NL2	W	12	0.5	0.785398	22
2	2B	39	W	PT	PT2	W	32	0.5625	0.848062	22
2	2C	2	W	NL	NL2	W	27	0.592593	0.878528	22
2	2C	8	W	NL	NL2	W	52	0.5	0.785398	22
2	2C	10	W	PT	PT2	W	27	0.814815	1.12594	22
2	2C	14	W	NL	NL2	W	28	0.321429	0.602795	22
2	2C	16	W	PT	PT2	W	37	0.621622	0.908252	22
2	2C	26	W	NL	NL2	W	25	0.24	0.511973	22
2	2C	28	W	PT	PT2	W	26	0.769231	1.0697	22
2	2C	32	W	NL	NL2	W	23	0.478261	0.763652	22
2	2C	34	W	PT	PT2	W	34	0.411765	0.696698	22
3	3A	5	W	PT	PT3	W	17	0.294118	0.573203	22
3	3A	6	W	NL	NL3	W	7	0.571429	0.857072	22
3	3A	12	W	NL	NL3	W	27	0.407407	0.692268	22
3	3A	18	W	NL	NL3	W	32	0.4375	0.722734	22
3	3A	23	W	PT	PT3	W	23	0	0	22
3	3A	24	W	NL	NL3	W	27	0.296296	0.575591	22
3	3A	29	W	PT	PT3	W	34	0.411765	0.696698	22
3	3A	35	W	PT	PT3	W	26	0.307692	0.588003	22
3	3A	36	W	NL	NL3	W	28	0.75	1.0472	22
3	3A	41	W	PT	PT3	W	35	0.657143	0.94525	22
3	3A	42	W	NL	NL3	W	37	0.243243	0.515761	22
3	3B	3	W	PT	PT3	W	25	0	0	22
3	3B	7	W	NL	NL3	W	34	0.794118	1.09984	22
3	3B	9	W	PT	PT3	W	18	0.666667	0.955317	22
3	3B	13	W	NL	NL3	W	38	0.236842	0.508267	22
3	3B	15	W	PT	PT3	W	21	0.571429	0.857072	22
3	3B	19	W	NL	NL3	W	13	0.307692	0.588003	22
3	3B	21	W	PT	PT3	W	29	0.344828	0.62762	22
3	3B	25	W	NL	NL3	W	23	0.347826	0.630771	22
3	3B	27	W	PT	PT3	W	21	0.761905	1.06106	22
3	3B	31	W	NL	NL3	W	10	0.7	0.991157	22
3	3B	33	W	PT	PT3	W	22	0.5	0.785398	22
3	3B	37	W	NL	NL3	W	35	0.342857	0.625546	22
3	3B	39	W	PT	PT3	W	31	0.0967742	0.316335	22
3	3C	2	W	NL	NL3	W	25	0.8	1.10715	22
3	3C	4	W	PT	PT3	W	27	0.111111	0.339837	22
3	3C	8	W	NL	NL3	W	17	0.470588	0.755969	22
3	3C	10	W	PT	PT3	W	45	0.2	0.463648	22
3	3C	14	W	NL	NL3	W	27	0.555556	0.841069	22
3	3C	16	W	PT	PT3	W	5	0.6	0.886077	22
3	3C	20	W	NL	NL3	W	24	0.375	0.659058	22
3	3C	22	W	PT	PT3	W	30	0.166667	0.420534	22
3	3C	26	W	NL	NL3	W	20	0.35	0.633052	22
3	3C	28	W	PT	PT3	W	22	0.227273	0.496932	22
3	3C	32	W	NL	NL3	W	22	0.318182	0.599314	22
3	3C	34	W	PT	PT3	W	29	0.413793	0.698758	22
