# Supplementary material for: Slow and population specific evolutionary response to a warming environment
Source: Sci Rep. 2023 Jun 15;13:9700. doi: 10.1038/s41598-023-36273-3 (PMC10272154; doi:10.1038/s41598-023-36273-3)
Supplement: Supplementary file 5 — Supplementary Tables. [file 41598_2023_36273_MOESM5_ESM.xlsx]

## Sheet: Table S1
Table S1 - Census sizes for each generation in the Control and Warming populations.
	Generation		Control							Warming
			PT1	PT2	PT3	NL1	NL2	NL3		WPT1	WPT2	WPT3	WNL1	WNL2	WNL3
	1		900	1100	1100	1000	1100	1100		950	1000	1000	1000	1000	1000
	2		1100	900	1100	1000	1100	1100		1100	1100	900	1200	1000	1100
	3		1000	950	1050	1050	1100	1100		1000	1050	1050	900	1050	1000
	4		1050	1100	950	1100	1100	1000		1050	900	950	1000	1050	950
	5		1000	1000	960	1000	1000	900		950	960	1000	960	900	1100
	6		1000	1000	1000	1000	1000	960		960	900	900	960	960	960
	7		1000	1000	1000	1000	1000	1000		950	1000	680	1000	1000	1000
	8		960	960	960	960	960	960		800	960	960	920	960	920
	9		900	1000	1000	800	1000	900		520	520	800	520	800	400
	10		1000	1000	1000	1000	1020	1000		1000	1000	1000	1000	1000	920
	11		1000	1000	1000	1000	1000	1000		1100	1100	1100	1100	1100	1100
	12		1000	1000	1000	960	1000	960		350	960	550	960	1000	960
	13		900	960	960	960	960	960		900	960	900	960	900	900
	14		900	960	900	960	1000	960		960	850	171	950	700	900
	15		960	960	960	960	960	960		960	960	960	960	960	960
	16		960	960	960	960	960	960		960	900	960	900	960	960
	17		1000	1000	900	1000	1000	1000		960	960	700	960	500	960
	18		960	900	930	960	900	960		960	900	960	960	600	1000
	19		960	960	960	960	960	960		800	960	800	850	800	960
	20		1000	1000	1000	1000	1000	960		960	960	500	540	960	960
	21		1000	1000	1000	1000	1000	1000		400	800	600	960	800	400
	22		960	960	960	960	960	960		150	150	180	130	260	320
	23		960	960	960	960	960	960		480	520	330	360	1000	540
	24		960	960	960	960	960	960		240	270	120	280	520	140
	25		1000	900	810	860	1000	1000		960	960	960	960	960	960
	26		1100	1000	1000	1000	1000	760		600	960	200	640	680	960
	27		960	960	960	960	960	960		250	1000	430	400	400	240
	28		1000	1000	1000	1000	1000	1000		570	950	1000	900	950	1000
	29		1000	1000	1000	1000	1000	1000		1000	1000	900	750	1000	1000
	30		1000	1000	1000	1000	1000	1000		960	960	960	960	1000	960
	31		960	1000	960	1000	960	960		960	960	960	1000	960	960
	32		1000	1000	1000	1100	1000	1100		480	940	620	180	640	520
	33		1100	960	960	960	1100	960		960	920	960	880	960	800
	34		1000	1000	1000	1000	1000	1000		1000	1000	960	960	1000	960
	35		960	960	960	960	960	960		960	960	960	960	960	960
	36		1100	1100	1100	1100	1100	1000		1000	960	1000	960	960	960
	37		1000	1100	1100	1000	1000	1000		1000	960	1000	960	1000	960
	38		1000	1000	1000	1000	1000	1000		960	960	960	960	960	960
	39		1100	1100	1000	1000	1100	1100		1000	1000	960	1000	960	960
	Note: Census sizes below 300 individuals are highlighted in red.

## Sheet: Table_S2
Table S2 - Characteristics of the thermal cycle applied in the warming regime at each generation
Generation	Mean	Lower limit	Upper limit
1	18	15	21
2	18.18	14.92	21.44
3	18.36	14.84	21.88
4	18.54	14.76	22.32
5	18.72	14.68	22.76
6	18.9	14.6	23.2
7	19.08	14.52	23.64
8	19.26	14.44	24.08
9	19.44	14.36	24.52
10	19.62	14.28	24.96
11	19.8	14.2	25.4
12	19.98	14.12	25.84
13	20.16	14.04	26.28
14	20.34	13.96	26.72
15	20.52	13.88	27.16
16	20.7	13.8	27.6
17	20.88	13.72	28.04
18	21.06	13.64	28.48
19	21.24	13.56	28.92
20	21.42	13.48	29.36
21	21.6	13.4	29.8
22	21.78	13.32	30.24
Note: From Generation 23 onwards (til generation 39), populations were maintained in the cycle of generation 20

## Sheet: Table S3
Table S3 - Overall model for patterns of local adaptation at generation 22
	Trait	Model parameters	χ2 / F
	Reproductive Success	History	0.310 n.s.
		Selection	0.554 n.s.
		Env	186.52 ***
		History*Selection	2.274 n.s.
		History*Env	1.074 n.s.
		Selection*Env	0.014 n.s.
		History*Selection*Env	0.108 n.s.
	Age of First Reproduction (A1R)	History	0.003 n.s.
		Selection	1.745 n.s.
		Env	9.665 **
		History*Selection	0.063 n.s.
		History*Env	0.348 n.s.
		Selection*Env	0.901 n.s.
		History*Selection*Env	0.258 n.s.
	Fecundity	History	0.443 n.s.
		Selection	1.023 n.s.
		Env	87.828 ***
		History*Selection	1.961 n.s.
		History*Env	3.904 *
		Selection*Env	0.670 n.s.
		History*Selection*Env	1.945 n.s.
	Viability	F9	2.283 n.s.
		History	0.023 n.s.
		Selection	0.058 n.s.
		Env	154.76 ***
		History*Selection	1.090 n.s.
		History*Env	0.099 n.s.
		Selection*Env	0.583 n.s.
		History*Selection*Env	0.028 n.s.
	Note: significance levels: p> 0.05 n.s.; 0.05>p>0.01*; 0.01>p>0.001**; p<0.001 ***
	d.f. = 1 for all analyses

## Sheet: Table S4
Table S4 - Overall model for patterns of local adaptation at generation 39
	Trait	Model parameters	χ2 / F
	Reproductive Success	History	0.261 n.s.
		Selection	1.604 n.s.
		Env	163.11 ***
		History*Selection	0.328 n.s.
		History*Env	0.001 n.s.
		Selection*Env	7.540 **
		History*Selection*Env	3.851 *
	Age of First Reproduction (A1R)	History	0.488 n.s.
		Selection	0.506 n.s.
		Env	2.954 n.s.
		History*Selection	0.521 n.s.
		History*Env	0.376 n.s.
		Selection*Env	0.319 n.s.
		History*Selection*Env	0.753 n.s.
	Fecundity	History	1.739 n.s.
		Selection	0.063 n.s.
		Env	82.095 ***
		History*Selection	0.340 n.s.
		History*Env	1.806 n.s.
		Selection*Env	1.530 n.s.
		History*Selection*Env	1.988 n.s.
	Viability	F9	1.456 n.s.
		History	1.717 n.s.
		Selection	0.417 n.s.
		Env	298.97 ***
		History*Selection	0.033 n.s.
		History*Env	0.072 n.s.
		Selection*Env	5.402 n.s.
		History*Selection*Env	0.004 n.s.
	Note: significance levels: p> 0.05 n.s.; 0.05>p>0.01*; 0.01>p>0.001**; p<0.001 ***
	d.f. effect = 1 for all analyses

## Sheet: Table S5
Table S5 - Cohen's d and effect sizes between Warming and Control populations for reproductive success at each environment in generation 39
History	Env	Cohen's d	effect size
Northern populations (WNL vs. NL)	Control	0.22397	small
	Warming	0.271505	small
Southern populations (WPT vs. PT)	Control	1.05741	large
	Warming	1.66725	very large
Note: d (.01) = very small, d (.2) = small, d (.5) = medium, d (.8) = large, d (1.2) = very large, and d (2.0) = huge, according to Sawilowsky (2009)
